# Supplementary material for: Comprehensive Analysis of Phaseolus vulgaris SnRK Gene Family and Their Expression during Rhizobial and Mycorrhizal Symbiosis
Source: Genes (Basel). 2022 Nov 13;13(11):2107. doi: 10.3390/genes13112107 (PMC9691182; doi:10.3390/genes13112107)
Supplement: Supplementary file 1 [file genes-13-02107-s001.zip]

Archive with 2 entries (2 files):
- Suppl. figures.pptx
- Suppl. tables.xlsx
