# Supplementary material for: Comprehensive Analysis of Phaseolus vulgaris SnRK Gene Family and Their Expression during Rhizobial and Mycorrhizal Symbiosis
Source: Genes (Basel). 2022 Nov 13;13(11):2107. doi: 10.3390/genes13112107 (PMC9691182; doi:10.3390/genes13112107)
Supplement: Supplementary file 1 [file genes-13-02107-s001.zip › Suppl. tables.xlsx]

## Sheet: Table S1
Table S1: Arabidopsis SnRK gene family sequences
Subfamily	Gene Name	Gene ID	Exon Number	Length	Sequences
SnRK1	AtSnRK1.1	AT3G01090.1	10	1539	ATGGATGGATCAGGCACAGGCAGTAGAAGTGGGGTAGAATCGATTCTACCAAATTACAAGCTTGGGAGAACTCTTGGTATTGGTTCCTTTGGTAGGGTGAAGATAGCTGAGCATGCATTGACAGGACATAAGGTTGCTATCAAGATCCTCAATCGTCGCAAAATCAAGAACATGGAGATGGAGGAGAAAGTGAGGAGAGAGATCAAAATCTTGAGACTATTTATGCATCCTCACATCATCCGTCTCTATGAGGTTATAGAGACTCCCACAGATATTTATCTTGTCATGGAGTATGTGAACTCTGGTGAGCTATTTGACTATATTGTTGAGAAGGGTAGATTGCAGGAGGATGAGGCGAGGAACTTTTTTCAGCAGATAATATCAGGAGTGGAATACTGC…
SnRK1	AtSnRK1.1	AT3G01090.1		512	MDGSGTGSRSGVESILPNYKLGRTLGIGSFGRVKIAEHALTGHKVAIKILNRRKIKNMEMEEKVRREIKILRLFMHPHIIRLYEVIETPTDIYLVMEYVNSGELFDYIVEKGRLQEDEARNFFQQIISGVEYCHRNMVVHRDLKPENLLLDSKCNVKIADFGLSNIMRDGHFLKTSCGSPNYAAPEVISGKLYAGPEVDVWSCGVILYALLCGTLPFDDENIPNLFKKIKGGIYTLPSHLSPGARDLIPRMLVVDPMKRVTIPEIRQHPWFQAHLPRYLAVPPPDTVQQAKKIDEEILQEVINMGFDRNHLIESLRNRTQNDGTVTYYLILDNRFRASSGYLGAEFQETMEGTPRMHPAESVASPVSHRLPGLMEYQGVGLRSQYPVERKWALGLQSRA…
	AtSnRK1.2	AT3G29160.1	10	1539	ATGGATCATTCATCAAATAGATTTGGCAATAATGGAGTGGAATCGATTTTACCGAATTACAAGCTTGGTAAAACTCTTGGAATTGGGTCTTTTGGGAAGGTGAAAATAGCAGAGCATGTTGTCACAGGGCATAAGGTTGCTATCAAAATCCTTAATCGTCGTAAGATCAAGAACATGGAGATGGAAGAGAAAGTGAGGAGGGAGATTAAGATTCTACGGTTGTTTATGCATCCTCATATTATTCGGCAGTATGAGGTAATAGAGACCACGAGTGACATTTATGTTGTGATGGAGTATGTCAAGTCTGGAGAGCTCTTTGATTATATTGTTGAGAAAGGCAGATTACAAGAAGATGAGGCTCGTAACTTTTTCCAGCAGATAATATCTGGTGTAGAGTAC…
	AtSnRK1.2	AT3G29160.1		512	MDHSSNRFGNNGVESILPNYKLGKTLGIGSFGKVKIAEHVVTGHKVAIKILNRRKIKNMEMEEKVRREIKILRLFMHPHIIRQYEVIETTSDIYVVMEYVKSGELFDYIVEKGRLQEDEARNFFQQIISGVEYCHRNMVVHRDLKPENLLLDSRCNIKIADFGLSNVMRDGHFLKTSCGSPNYAAPEVISGKLYAGPEVDVWSCGVILYALLCGTLPFDDENIPNLFKKIKGGIYTLPSHLSSEARDLIPRMLIVDPVKRITIPEIRQHRWFQTHLPRYLAVSPPDTVEQAKKINEEIVQEVVNMGFDRNQVLESLRNRTQNDATVTYYLLLDNRFRVPSGYLESEFQETTDSGSNPMRTPEAGASPVGHWIPAHVDHYGLGARSQVPVDRKWALGLQS…
	AtSnRK1.3	AT5G39440.1	10	541	ATGGATGGATCATCGGAAAAAACTACCAATAAATTAGTATCGATTCTACCAAATTATAGGATTGGTAAGACTCTTGGACATGGATCCTTTGCGAAAGTGAAATTAGCACTGCATGTAGCTACTGGTCACAAAGTTGCTATCAAAATTCTTAATCGCTCTAAGATTAAGAACATGGGTATTGAGATCAAAGTACAAAGGGAGATCAAAATTCTCAGATTTTTGATGCATCCTCATATCATCCGTCAATATGAAGTTATAGAGACGCCAAATGACATTTATGTTGTGATGGAATATGTTAAGTCTGGAGAACTATTTGACTATATTGTAGAGAAAGGTAAATTACAGGAAGACGAGGCTCGTCATCTTTTTCAGCAGATCATATCTGGTGTAGAGTATTGT…
	AtSnRK1.3	AT5G39440.1		494	MDGSSEKTTNKLVSILPNYRIGKTLGHGSFAKVKLALHVATGHKVAIKILNRSKIKNMGIEIKVQREIKILRFLMHPHIIRQYEVIETPNDIYVVMEYVKSGELFDYIVEKGKLQEDEARHLFQQIISGVEYCHRNMIVHRDLKPENVLLDSQCNIKIVDFGLSNVMHDGHFLKTSCGSPNYAAPEVISGKPYGPDVDIWSCGVILYALLCGTLPFDDENIPNVFEKIKRGMYTLPNHLSHFARDLIPRMLMVDPTMRISITEIRQHPWFNNHLPLYLSIPPLDTIDQAKKIEEEIIQNVVNIGFDRNHVVDSLANRIQNEATVAYHLILDNRNQNSVPNDPFQSKFKEISDGIFNSTLPVQNITSHVGHSFSALYGLKSNVKDDKTWTLGLQSQGSPY…
SnRK2	AtSRK2.1	AT5G08590.1	9	1062	ATGGACAAGTATGACGTTGTCAAGGATCTGGGAGCTGGAAATTTCGGTGTGGCTCGCCTTCTCAGGCACAAGGACACCAAAGAGCTTGTTGCCATGAAATACATCGAGAGAGGTCGCAAGATAGATGAGAACGTGGCGAGAGAGATTATTAATCACAGATCACTTAAACATCCTAATATCATCCGGTTCAAGGAGGTGATCCTGACACCTACTCATCTTGCTATTGTGATGGAGTATGCTTCTGGAGGAGAGCTCTTTGATCGAATCTGTACTGCCGGTAGATTTAGTGAAGCTGAGGCTAGGTACTTCTTTCAACAGCTGATTTGTGGTGTTGATTACTGCCATTCCTTGCAAATATGTCATAGAGACCTGAAGCTTGAGAACACACTGCTCGATGGG…
SnRK2	AtSRK2.1	AT5G08590.1		353	MDKYDVVKDLGAGNFGVARLLRHKDTKELVAMKYIERGRKIDENVAREIINHRSLKHPNIIRFKEVILTPTHLAIVMEYASGGELFDRICTAGRFSEAEARYFFQQLICGVDYCHSLQICHRDLKLENTLLDGSPAPLLKICDFGYSKSSILHSRPKSTVGTPAYIAPEVLSRREYDGKHADVWSCGVTLYVMLVGAYPFEDPNDPKNFRKTIQRIMAVQYKIPDYVHISQECKHLLSRIFVTNSAKRITLKEIKNHPWYLKNLPKELLESAQAAYYKRDTSFSLQSVEDIMKIVGEARNPAPSTSAVKSSGSGADEEEEEDVEAEVEEEEDDEDEYEKHVKEAQSCQESDKA
	AtSRK2.2	AT3G50500.1	9	1089	ATGGATCCGGCGACTAATTCACCGATTATGCCGATTGATTTACCGATTATGCACGACAGTGATCGTTACGACTTCGTTAAAGATATTGGCTCTGGTAATTTCGGCGTTGCTCGTCTCATGACCGATAGAGTCACCAAGGAGCTTGTTGCTGTTAAATACATCGAGAGAGGAGAAAAGATTGATGAAAATGTTCAGAGGGAGATTATCAATCATAGATCATTGAGACATCCTAATATTGTTAGGTTTAAAGAGGTGATTTTGACGCCTTCCCATTTGGCTATTGTTATGGAATATGCTGCTGGTGGAGAACTTTATGAGCGGATTTGTAATGCCGGACGGTTTAGTGAAGATGAGGCTCGGTTCTTCTTTCAGCAGCTTATATCTGGAGTTAGCTATTGT…
	AtSRK2.2	AT3G50500.1		362	MDPATNSPIMPIDLPIMHDSDRYDFVKDIGSGNFGVARLMTDRVTKELVAVKYIERGEKIDENVQREIINHRSLRHPNIVRFKEVILTPSHLAIVMEYAAGGELYERICNAGRFSEDEARFFFQQLISGVSYCHAMQICHRDLKLENTLLDGSPAPRLKICDFGYSKSSVLHSQPKSTVGTPAYIAPEILLRQEYDGKLADVWSCGVTLYVMLVGAYPFEDPQEPRDYRKTIQRILSVTYSIPEDLHLSPECRHLISRIFVADPATRITIPEITSDKWFLKNLPGDLMDENRMGSQFQEPEQPMQSLDTIMQIISEATIPTVRNRCLDDFMADNLDLDDDMDDFDSESEIDVDSSGEIVYAL
	AtSRK2.3	AT5G66880.1	9	1086	ATGGATCGAGCTCCGGTGACCACAGGACCGTTGGATATGCCGATTATGCACGACAGTGATCGATATGACTTCGTTAAGGATATTGGTTCTGGTAATTTCGGTGTTGCTCGTCTTATGAGAGATAAACTCACTAAAGAGCTTGTTGCTGTCAAGTACATCGAGAGAGGAGACAAGATTGATGAAAATGTTCAAAGGGAGATCATTAACCACAGGTCACTAAGGCATCCTAATATTGTCAGATTTAAAGAGGTCATTTTGACGCCGACTCATCTGGCTATCATAATGGAATATGCTTCTGGCGGTGAACTTTACGAGCGGATTTGCAATGCAGGACGGTTTAGTGAAGATGAGGCTCGGTTCTTCTTTCAGCAGCTTCTATCTGGAGTCAGTTATTGTCAT…
	AtSRK2.3	AT5G66880.1		361	MDRAPVTTGPLDMPIMHDSDRYDFVKDIGSGNFGVARLMRDKLTKELVAVKYIERGDKIDENVQREIINHRSLRHPNIVRFKEVILTPTHLAIIMEYASGGELYERICNAGRFSEDEARFFFQQLLSGVSYCHSMQICHRDLKLENTLLDGSPAPRLKICDFGYSKSSVLHSQPKSTVGTPAYIAPEVLLRQEYDGKIADVWSCGVTLYVMLVGAYPFEDPEEPRDYRKTIQRILSVKYSIPDDIRISPECCHLISRIFVADPATRISIPEIKTHSWFLKNLPADLMNESNTGSQFQEPEQPMQSLDTIMQIISEATIPAVRNRCLDDFMTDNLDLDDDMDDFDSESEIDIDSSGEIVYAL
	AtSRK2.4	AT1G10940.1	9	1092	ATGGACAAGTACGAGCTGGTGAAAGACATAGGTGCTGGGAATTTTGGAGTTGCCAGGCTCATGAAGGTCAAAAACTCTAAGGAACTTGTTGCCATGAAGTACATCGAGCGTGGTCCTAAGATTGATGAGAATGTGGCAAGAGAGATCATTAATCACAGATCACTTCGCCATCCGAATATAATCCGGTTCAAGGAGGTGGTGTTGACTCCAACCCATCTTGCCATTGCCATGGAATATGCTGCTGGTGGTGAACTATTCGAGCGTATATGCAGTGCTGGAAGATTTAGTGAGGATGAGGCGAGATATTTCTTCCAGCAGCTTATATCAGGTGTTAGCTATTGCCATGCTATGCAAATATGCCATAGAGATCTGAAGCTCGAGAATACGCTCTTGGATGGA…
	AtSRK2.4	AT1G10940.1		363	MDKYELVKDIGAGNFGVARLMKVKNSKELVAMKYIERGPKIDENVAREIINHRSLRHPNIIRFKEVVLTPTHLAIAMEYAAGGELFERICSAGRFSEDEARYFFQQLISGVSYCHAMQICHRDLKLENTLLDGSPAPRLKICDFGYSKSSLLHSRPKSTVGTPAYIAPEVLSRREYDGKMADVWSCGVTLYVMLVGAYPFEDQEDPKNFRKTIQKIMAVQYKIPDYVHISQDCKNLLSRIFVANSLKRITIAEIKKHSWFLKNLPRELTETAQAAYFKKENPTFSLQTVEEIMKIVADAKTPPPVSRSIGGFGWGGNGDADGKEEDAEDVEEEEEEVEEEEDDEDEYDKTVKEVHASGEVRIS
	AtSRK2.5	AT5G63650.1	9	1083	ATGGACAAGTATGAGGTTGTGAAGGATTTGGGAGCTGGAAATTTTGGTGTGGCTCGTCTTCTTAGACACAAAGAGACCAAAGAGCTCGTTGCTATGAAATACATTGAGAGAGGTCGCAAGATTGATGAGAATGTGGCAAGAGAGATTATCAATCATAGATCACTTAGGCATCCTAATATCATCAGATTCAAGGAGGTGATTCTGACTCCAACTCATCTTGCAATTGTAATGGAGTATGCTTCTGGAGGAGAGCTCTTTGAAAGAATCTGTAATGCTGGTAGATTCAGTGAAGCTGAGGCTAGATACTTCTTTCAGCAGCTGATTTGTGGCGTGGATTACTGTCATTCACTGCAAATATGTCATAGAGATTTGAAGCTTGAGAATACACTGCTTGATGGT…
	AtSRK2.5	AT5G63650.1		360	MDKYEVVKDLGAGNFGVARLLRHKETKELVAMKYIERGRKIDENVAREIINHRSLRHPNIIRFKEVILTPTHLAIVMEYASGGELFERICNAGRFSEAEARYFFQQLICGVDYCHSLQICHRDLKLENTLLDGSPAPLLKICDFGYSKSSLLHSRPKSTVGTPAYIAPEVLSRREYDGKHADVWSCGVTLYVMLVGGYPFEDPDDPRNFRKTIQRIMAVQYKIPDYVHISQECRHLLSRIFVTNSAKRITLKEIKKHPWYLKNLPKELTEPAQAAYYKRETPSFSLQSVEDIMKIVGEARNPAPSSNAVKGFDDDEEDVEDEVEEEEEEEEEEEEEEEEEEDEYEKHVKEAHSCQEPPKA
	AtSRK2.6	AT4G33950.1	10	1089	ATGGATCGACCAGCAGTGAGTGGTCCAATGGATTTGCCGATTATGCACGATAGTGATAGGTATGAACTCGTCAAGGATATTGGCTCCGGTAATTTTGGAGTTGCGAGATTGATGAGAGACAAGCAAAGTAATGAGCTTGTTGCTGTTAAATATATCGAGAGAGGTGAGAAGATAGATGAAAATGTAAAAAGGGAGATAATCAACCACAGGTCCTTAAGACATCCCAATATCGTTAGATTCAAAGAGGTTATATTAACACCAACCCATTTAGCCATTGTTATGGAATATGCATCTGGAGGAGAACTTTTCGAGCGAATCTGCAATGCAGGCCGCTTCAGCGAAGACGAGGCGAGGTTTTTCTTCCAGCAACTCATTTCAGGAGTTAGTTACTGTCATGCT…
	AtSRK2.6	AT4G33950.1		362	MDRPAVSGPMDLPIMHDSDRYELVKDIGSGNFGVARLMRDKQSNELVAVKYIERGEKIDENVKREIINHRSLRHPNIVRFKEVILTPTHLAIVMEYASGGELFERICNAGRFSEDEARFFFQQLISGVSYCHAMQVCHRDLKLENTLLDGSPAPRLKICDFGYSKSSVLHSQPKSTVGTPAYIAPEVLLKKEYDGKVADVWSCGVTLYVMLVGAYPFEDPEEPKNFRKTIHRILNVQYAIPDYVHISPECRHLISRIFVADPAKRISIPEIRNHEWFLKNLPADLMNDNTMTTQFDESDQPGQSIEEIMQIIAEATVPPAGTQNLNHYLTGSLDIDDDMEEDLESDLDDLDIDSSGEIVYAM
	AtSRK2.7	AT4G40010.1	9	1053	ATGGAGAGATACGACATCTTAAGAGATCTTGGTTCCGGTAACTTTGGAGTTGCTAAGCTTGTCAGAGAAAAAGCCAACGGAGAGTTTTACGCCGTTAAATACATCGAAAGAGGCCTTAAGATTGATGAACATGTTCAGAGAGAGATCATAAACCACAGAGACTTGAAGCATCCTAATATCATCAGATTTAAAGAGGTTTTTGTAACACCAACACATCTTGCCATAGTAATGGAGTATGCAGCTGGTGGTGAACTTTTTGAAAGAATTTGCAATGCCGGTAGATTCAGCGAAGACGAAGGAAGATATTATTTCAAACAACTTATCTCGGGAGTTAGCTATTGTCACGCTATGCAAATATGTCACAGAGACCTTAAGCTCGAGAATACACTCTTAGACGGG…
	AtSRK2.7	AT4G40010.1		350	MERYDILRDLGSGNFGVAKLVREKANGEFYAVKYIERGLKIDEHVQREIINHRDLKHPNIIRFKEVFVTPTHLAIVMEYAAGGELFERICNAGRFSEDEGRYYFKQLISGVSYCHAMQICHRDLKLENTLLDGSPSSHLKICDFGYSKSSVLHSQPKSTVGTPAYVAPEVLSRKEYNGKIADVWSCGVTLYVMLVGAYPFEDPEDPRNIRNTIQRILSVHYTIPDYVRISSECKHLLSRIFVADPDKRITVPEIEKHPWFLKGPLVVPPEEEKCDNGVEEEEEEEEKCRQSVEEIVKIIEEARKGVNGTDNNGGLGLIDGSIDLDDIDDADIYDDVDDDEERNGDFVCAL
	AtSRK2.9	AT2G23030.1	9	1020	ATGGAGAAGTATGAGATGGTGAAGGATTTAGGATTTGGTAATTTCGGATTGGCTCGGCTTATGCGTAATAAGCAAACAAACGAGCTTGTGGCTGTCAAATTCATCGATCGAGGCTACAAGATAGATGAGAACGTTGCAAGAGAAATAATCAATCATAGAGCTCTCAACCATCCGAATATTGTTCGGTTTAAAGAGGTTGTTTTAACTCCGACACATCTTGGAATAGTAATGGAGTATGCAGCTGGAGGAGAACTGTTCGAGCGGATATCTAGCGTGGGTCGATTTAGCGAAGCTGAGGCAAGATATTTCTTTCAACAACTCATTTGTGGAGTCCATTACTTACATGCATTGCAAATATGCCATAGAGATCTGAAATTAGAAAACACATTGCTTGATGGA…
	AtSRK2.9	AT2G23030.1		339	MEKYEMVKDLGFGNFGLARLMRNKQTNELVAVKFIDRGYKIDENVAREIINHRALNHPNIVRFKEVVLTPTHLGIVMEYAAGGELFERISSVGRFSEAEARYFFQQLICGVHYLHALQICHRDLKLENTLLDGSPAPRLKICDFGYSKSSVLHSNPKSTVGTPAYIAPEVFCRSEYDGKSVDVWSCGVALYVMLVGAYPFEDPKDPRNFRKTVQKIMAVNYKIPGYVHISEDCRKLLSRIFVANPLHRSTLKEIKSHAWFLKNLPRELKEPAQAIYYQRNVNLINFSPQRVEEIMKIVGEARTIPNLSRPVESLGSDKKDDDEEEYLDANDEEWYDDYA
	AtSRK2.10	AT1G60940.1	9	1086	ATGGACAAGTACGAGCTTGTTAAAGACATCGGTGCTGGGAATTTTGGAGTGGCGAGGCTCATGAGAGTCAAAAACTCCAAGGAACTCGTTGCTATGAAGTACATCGAGCGTGGACCTAAGATTGATGAGAACGTGGCGAGAGAGATTATTAACCACAGATCACTTCGTCATCCCAATATTATCCGGTTTAAGGAGGTGGTTTTGACACCAACGCACATCGCCATTGCTATGGAATATGCTGCTGGCGGTGAGCTATTTGAGCGTATATGTAGCGCTGGAAGATTCAGTGAGGATGAGGCAAGATACTTTTTCCAGCAGCTTATCTCAGGAGTCAGCTATTGTCATGCTATGCAAATATGCCACAGAGATCTGAAGCTTGAAAATACCCTCTTAGATGGA…
	AtSRK2.10	AT1G60940.1		361	MDKYELVKDIGAGNFGVARLMRVKNSKELVAMKYIERGPKIDENVAREIINHRSLRHPNIIRFKEVVLTPTHIAIAMEYAAGGELFERICSAGRFSEDEARYFFQQLISGVSYCHAMQICHRDLKLENTLLDGSPAPRLKICDFGYSKSSLLHSMPKSTVGTPAYIAPEVLSRGEYDGKMADVWSCGVTLYVMLVGAYPFEDQEDPKNFKKTIQRIMAVKYKIPDYVHISQDCKHLLSRIFVTNSNKRITIGDIKKHPWFLKNLPRELTEIAQAAYFRKENPTFSLQSVEEIMKIVEEAKTPARVSRSIGAFGWGGGEDAEGKEEDAEEEVEEVEEEEDEEDEYDKTVKQVHASMGEVRVS
SnRK3	AtCIPK1	AT3G17510.1	12	1335	ATGGTGAGAAGGCAAGAGGAGGAGAAGAAGGCGGAGAAGGGAATGCGTCTGGGGAAATACGAGCTAGGGAGGACGCTCGGCGAGGGTAATTTCGGTAAAGTTAAATTCGCTAAAGATACCGTCTCCGGTCATTCCTTCGCCGTTAAAATCATCGACAAGTCTCGTATCGCCGATCTCAACTTCTCCTTACAGATAAAAAGAGAGATCCGGACTCTGAAAATGTTGAAACATCCCCACATTGTTAGATTACATGAGGTCTTGGCTAGCAAAACGAAAATTAATATGGTAATGGAACTTGTTACCGGAGGAGAATTGTTCGACAGAATTGTTTCCAACGGAAAATTAACAGAAACTGATGGAAGAAAAATGTTTCAGCAGCTTATCGATGGAATCAGCTAC…
SnRK3	AtCIPK1	AT3G17510.1		444	MVRRQEEEKKAEKGMRLGKYELGRTLGEGNFGKVKFAKDTVSGHSFAVKIIDKSRIADLNFSLQIKREIRTLKMLKHPHIVRLHEVLASKTKINMVMELVTGGELFDRIVSNGKLTETDGRKMFQQLIDGISYCHSKGVFHRDLKLENVLLDAKGHIKITDFGLSALPQHFRDDGLLHTTCGSPNYVAPEVLANRGYDGAASDIWSCGVILYVILTGCLPFDDRNLAVLYQKICKGDPPIPRWLSPGARTMIKRMLDPNPVTRITVVGIKASEWFKLEYIPSIPDDDDEEEVDTDDDAFSIQELGSEEGKGSDSPTIINAFQLIGMSSFLDLSGFFEQENVSERRIRFTSNSSAKDLLEKIETAVTEMGFSVQKKHAKLRVKQEERNQKGQVGLSVTAE…
	AtCIPK2	AT5G07070.1	1	1371	ATGGAGAACAAACCAAGTGTATTAACTGAAAGATATGAAGTTGGGAGGTTATTGGGTCAAGGTACTTTTGCTAAAGTGTATTTTGGAAGGAGTAATCATACCAACGAGAGTGTAGCTATCAAGATGATTGACAAGGACAAAGTTATGAGAGTCGGGCTTAGCCAGCAAATCAAGCGAGAGATCTCTGTAATGAGGATCGCTAAACACCCGAATGTCGTTGAGTTATACGAGGTTATGGCTACAAAGTCAAGGATTTACTTTGTTATTGAGTATTGTAAAGGTGGTGAGCTTTTCAACAAGGTTGCAAAAGGAAAACTTAAAGAAGATGTTGCTTGGAAGTATTTTTATCAGCTTATTAGTGCGGTTGATTTTTGTCACAGCCGCGGAGTTTATCACCGC…
	AtCIPK2	AT5G07070.1		456	MENKPSVLTERYEVGRLLGQGTFAKVYFGRSNHTNESVAIKMIDKDKVMRVGLSQQIKREISVMRIAKHPNVVELYEVMATKSRIYFVIEYCKGGELFNKVAKGKLKEDVAWKYFYQLISAVDFCHSRGVYHRDIKPENLLLDDNDNLKVSDFGLSALADCKRQDGLLHTTCGTPAYVAPEVINRKGYEGTKADIWSCGVVLFVLLAGYLPFHDTNLMEMYRKIGKADFKCPSWFAPEVKRLLCKMLDPNHETRITIAKIKESSWFRKGLHLKQKKMEKMEKQQVREATNPMEAGGSGQNENGENHEPPRLATLNAFDIIALSTGFGLAGLFGDVYDKRESRFASQKPASEIISKLVEVAKCLKLKIRKQGAGLFKLERVKEGKNGILTMDAEIFQVTP…
	AtCIPK3	AT2G26980.1	11	1149	ATGAATCGGAGACAGCAAGTGAAACGTAGAGTAGGTAAATATGAAGTTGGAAGAACAATTGGAGAAGGAACGTTTGCTAAAGTTAAGTTTGCTAGAAACTCTGAAACTGGAGAACCTGTTGCTCTCAAGATTCTTGATAAAGAGAAAGTTCTCAAGCATAAAATGGCTGAACAGATTAGAAGAGAGATAGCTACTATGAAGTTGATAAAACATCCAAATGTTGTTCAATTATATGAGGTGATGGCAAGTAAGACGAAAATATTTATCATCTTGGAGTATGTTACAGGAGGAGAACTCTTTGATAAGATTGTAAATGATGGGCGGATGAAAGAAGATGAGGCGCGGAGATATTTCCAACAGCTTATACATGCTGTGGACTACTGTCATAGCAGAGGGGTC…
	AtCIPK3	AT2G26980.1		382	MNRRQQVKRRVGKYEVGRTIGEGTFAKVKFARNSETGEPVALKILDKEKVLKHKMAEQIRREIATMKLIKHPNVVQLYEVMASKTKIFIILEYVTGGELFDKIVNDGRMKEDEARRYFQQLIHAVDYCHSRGVYHRDLKPENLLLDSYGNLKISDFGLSALSQQVRDDGLLHTSCGTPNYVAPEVLNDRGYDGATADMWSCGVVLYVLLAGYLPFDDSNLMNLYKKISSGEFNCPPWLSLGAMKLITRILDPNPMTRVTPQEVFEDEWFKKDYKPPVFEERDDSNMDDIDAVFKDSEEHLVTEKREEQPAAINAFEIISMSRGLNLENLFDPEQEFKRETRITLRGGANEIIEKIEEAAKPLGFDVQKKNYKVSENSVTEMK
	AtCIPK4	AT4G14580.1	1	1281	ATGGAATCTCCATATCCAAAATCACCGGAAAAAATCACAGGGACAGTTCTTCTCGGAAAATACGAACTCGGTCGTCGACTAGGAAGCGGAAGCTTCGCTAAAGTCCATGTAGCTCGTTCCATCTCCACCGGCGAACTCGTAGCTATCAAAATCATCGACAAGCAAAAAACCATAGATTCCGGTATGGAGCCGAGAATAATCCGAGAGATCGAAGCGATGCGCCGCCTCCACAACCACCCAAACGTCCTCAAAATCCACGAAGTCATGGCCACTAAATCCAAGATCTACCTCGTCGTCGAATACGCCGCCGGAGGAGAACTCTTCACCAAACTCATCCGATTCGGCCGCCTTAACGAATCGGCGGCGCGTCGTTATTTCCAACAACTCGCCTCCGCGCTC…
	AtCIPK4	AT4G14580.1		426	MESPYPKSPEKITGTVLLGKYELGRRLGSGSFAKVHVARSISTGELVAIKIIDKQKTIDSGMEPRIIREIEAMRRLHNHPNVLKIHEVMATKSKIYLVVEYAAGGELFTKLIRFGRLNESAARRYFQQLASALSFCHRDGIAHRDVKPQNLLLDKQGNLKVSDFGLSALPEHRSNNGLLHTACGTPAYTAPEVIAQRGYDGAKADAWSCGVFLFVLLAGYVPFDDANIVAMYRKIHKRDYRFPSWISKPARSIIYKLLDPNPETRMSIEAVMGTVWFQKSLEISEFQSSVFELDRFLEKEAKSSNAITAFDLISLSSGLDLSGLFERRKRKEKRFTARVSAERVVEKAGMIGEKLGFRVEKKEETKVVGLGKGRTAVVVEVVEFAEGLVVADVKVVVEG…
	AtCIPK5	AT5G10930.1	1	1338	ATGGAGGAAGAACGGCGAGTTCTGTTCGGAAAGTACGAGATGGGAAGGTTATTAGGCAAAGGAACCTTCGCCAAAGTCTATTACGGCAAAGAGATCATCGGCGGCGAGTGCGTCGCAATCAAAGTCATCAACAAGGATCAAGTAATGAAGAGACCTGGAATGATGGAACAAATCAAACGCGAGATTTCAATCATGAAGCTCGTTCGTCATCCCAACATAGTTGAATTGAAAGAAGTCATGGCTACGAAGACCAAGATCTTCTTCGTCATGGAGTTCGTTAAAGGCGGCGAGCTTTTCTGCAAAATCTCTAAAGGTAAGTTACACGAAGACGCTGCTCGTAGATATTTCCAGCAATTGATCTCAGCCGTTGATTATTGCCATAGTAGAGGCGTTTCTCAT…
	AtCIPK5	AT5G10930.1		445	MEEERRVLFGKYEMGRLLGKGTFAKVYYGKEIIGGECVAIKVINKDQVMKRPGMMEQIKREISIMKLVRHPNIVELKEVMATKTKIFFVMEFVKGGELFCKISKGKLHEDAARRYFQQLISAVDYCHSRGVSHRDLKPENLLLDENGDLKISDFGLSALPEQILQDGLLHTQCGTPAYVAPEVLKKKGYDGAKADIWSCGVVLYVLLAGCLPFQDENLMNMYRKIFRADFEFPPWFSPEARRLISKLLVVDPDRRISIPAIMRTPWLRKNFTPPLAFKIDEPICSQSSKNNEEEEEDGDCENQTEPISPKFFNAFEFISSMSSGFDLSSLFESKRKVQSVFTSRSSATEVMEKIETVTKEMNMKVKRTKDFKVKMEGKTEGRKGRLSMTAEVFEVAPEI…
	AtCIPK6	AT4G30960.1	1	1326	ATGGTCGGAGCAAAACCGGTGGAGAATGGATCTGACGGTGGTAGTAGTACGGGGCTGCTTCACGGCCGTTACGAGCTAGGGCGTCTTCTAGGTCACGGAACATTCGCGAAGGTGTACCACGCTCGTAACATACAAACCGGAAAAAGCGTGGCGATGAAAGTCGTCGGAAAAGAGAAAGTGGTGAAAGTTGGTATGGTTGATCAGATCAAACGAGAGATCTCTGTGATGAGGATGGTGAAACATCCAAACATCGTCGAGCTTCACGAAGTCATGGCGAGTAAATCCAAGATCTATTTCGCCATGGAGCTTGTACGAGGCGGTGAGTTATTCGCTAAGGTGGCTAAAGGAAGACTACGTGAAGACGTAGCTCGTGTTTATTTCCAGCAATTGATCTCAGCC…
	AtCIPK6	AT4G30960.1		441	MVGAKPVENGSDGGSSTGLLHGRYELGRLLGHGTFAKVYHARNIQTGKSVAMKVVGKEKVVKVGMVDQIKREISVMRMVKHPNIVELHEVMASKSKIYFAMELVRGGELFAKVAKGRLREDVARVYFQQLISAVDFCHSRGVYHRDLKPENLLLDEEGNLKVTDFGLSAFTEHLKQDGLLHTTCGTPAYVAPEVILKKGYDGAKADLWSCGVILFVLLAGYLPFQDDNLVNMYRKIYRGDFKCPGWLSSDARRLVTKLLDPNPNTRITIEKVMDSPWFKKQATRSRNEPVAATITTTEEDVDFLVHKSKEETETLNAFHIIALSEGFDLSPLFEEKKKEEKREMRFATSRPASSVISSLEEAARVGNKFDVRKSESRVRIEGKQNGRKGKLAVEAEIFA…
	AtCIPK7	AT3G23000.1	1	1290	ATGGAATCACTTCCCCAGCCGCAAAACCAATCATCTCCGGCAACAACTCCGGCGAAGATCCTCCTTGGGAAATACGAACTCGGTCGTCGTCTCGGTAGCGGAAGCTTCGCGAAAGTCCATTTAGCTCGATCAATCGAATCCGACGAGCTCGTCGCCGTTAAAATCATCGAGAAGAAGAAAACAATCGAATCCGGTATGGAACCAAGAATAATCAGAGAGATCGATGCGATGCGTCGTCTTCGTCATCATCCAAACATACTCAAGATCCATGAAGTTATGGCAACCAAATCTAAGATCTATCTCGTAATGGAACTCGCTTCCGGTGGTGAACTTTTCTCAAAAGTCCTCCGTCGTGGACGTCTTCCTGAATCAACGGCGCGTCGTTACTTTCAACAACTC…
	AtCIPK7	AT3G23000.1		429	MESLPQPQNQSSPATTPAKILLGKYELGRRLGSGSFAKVHLARSIESDELVAVKIIEKKKTIESGMEPRIIREIDAMRRLRHHPNILKIHEVMATKSKIYLVMELASGGELFSKVLRRGRLPESTARRYFQQLASALRFSHQDGVAHRDVKPQNLLLDEQGNLKVSDFGLSALPEHLQNGLLHTACGTPAYTAPEVISRRGYDGAKADAWSCGVILFVLLVGDVPFDDSNIAAMYRKIHRRDYRFPSWISKQAKSIIYQMLDPNPVTRMSIETVMKTNWFKKSLETSEFHRNVFDSEVEMKSSVNSITAFDLISLSSGLDLSGLFEAKKKKERRFTAKVSGVEVEEKAKMIGEKLGYVVKKKMMKKEGEVKVVGLGRGRTVIVVEAVELTVDVVVVEVK…
	AtCIPK8	AT4G24400.1	14	1338	ATGGTGGTAAGGAAGGTGGGCAAGTATGAATTAGGTAGAACAATCGGCGAAGGTACTTTCGCTAAAGTCAAGTTCGCTCAGAATACAGAGACCGGTGAGAGCGTCGCCATGAAAATCGTGGATCGTAGCACAATCATCAAGCGCAAGATGGTGGATCAGATTAAGAGAGAGATCTCGATTATGAAGCTTGTTCGTCATCCTTGTGTTGTTCGTCTTTATGAGGTTCTAGCAAGCCGTACAAAGATTTATATCATCCTGGAGTACATTACTGGTGGTGAACTGTTTGATAAGATTGTTCGTAATGGACGACTTAGTGAGTCAGAAGCTAGGAAATACTTTCACCAGCTTATTGATGGAGTTGATTACTGTCATAGTAAAGGTGTTTACCACAGAGATCTA…
	AtCIPK8	AT4G24400.1		445	MVVRKVGKYELGRTIGEGTFAKVKFAQNTETGESVAMKIVDRSTIIKRKMVDQIKREISIMKLVRHPCVVRLYEVLASRTKIYIILEYITGGELFDKIVRNGRLSESEARKYFHQLIDGVDYCHSKGVYHRDLKPENLLLDSQGNLKISDFGLSALPEQGVTILKTTCGTPNYVAPEVLSHKGYNGAVADIWSCGVILYVLMAGYLPFDEMDLPTLYSKIDKAEFSCPSYFALGAKSLINRILDPNPETRITIAEIRKDEWFLKDYTPVQLIDYEHVNLDDVYAAFDDPEEQTYAQDGTRDTGPLTLNAFDLIILSQGLNLATLFDRGKDSMKHQTRFISHKPANVVLSSMEVVSQSMGFKTHIRNYKMRVEGLSANKTSHFSVILEVFKVAPSILMVD…
	AtCIPK9	AT1G01140.1	14	1344	ATGAGTGGAAGCAGAAGGAAGGCGACGCCGGCGAGTAGGACGCGAGTAGGGAATTACGAGATGGGACGAACTCTCGGAGAAGGAAGCTTCGCTAAGGTGAAATACGCCAAGAACACCGTCACCGGAGATCAAGCCGCTATCAAAATCCTCGACCGAGAAAAGGTCTTCCGTCACAAAATGGTCGAACAGCTTAAAAGAGAAATATCTACAATGAAACTGATTAAACATCCAAATGTGGTTGAAATCATTGAGGTTATGGCGAGCAAAACGAAGATCTATATCGTTCTTGAGCTTGTCAATGGAGGTGAACTCTTTGATAAAATCGCGCAACAAGGGAGGCTTAAGGAGGATGAAGCTCGGAGATATTTTCAGCAGCTCATCAATGCTGTGGATTACTGC…
	AtCIPK9	AT1G01140.1		447	MSGSRRKATPASRTRVGNYEMGRTLGEGSFAKVKYAKNTVTGDQAAIKILDREKVFRHKMVEQLKREISTMKLIKHPNVVEIIEVMASKTKIYIVLELVNGGELFDKIAQQGRLKEDEARRYFQQLINAVDYCHSRGVYHRDLKPENLILDANGVLKVSDFGLSAFSRQVREDGLLHTACGTPNYVAPEVLSDKGYDGAAADVWSCGVILFVLMAGYLPFDEPNLMTLYKRICKAEFSCPPWFSQGAKRVIKRILEPNPITRISIAELLEDEWFKKGYKPPSFDQDDEDITIDDVDAAFSNSKECLVTEKKEKPVSMNAFELISSSSEFSLENLFEKQAQLVKKETRFTSQRSASEIMSKMEETAKPLGFNVRKDNYKIKMKGDKSGRKGQLSVATEVF…
	AtCIPK10	AT5G58380.1	1	1440	ATGGAAAATAAGCCAAGTGTTTTGACTGATAAATATGATGTTGGGAGGTTATTGGGTCAAGGTACTTTTGCCAAGGTGTATTATGGAAGGAGTATTCTTACTAACCAGAGTGTTGCTATCAAGATGATCGATAAGGAAAAGGTTATGAAAGTTGGGCTTATCGAACAGATCAAGAGAGAGATCTCTGTTATGAGGATTGCTAGACACCCTAACGTTGTGGAGCTATATGAGGTCATGGCAACAAAAACGAGGATCTACTTTGTTATGGAGTATTGTAAAGGTGGAGAGCTTTTCAACAAGGTTGCCAAAGGGAAATTGAGAGATGATGTTGCTTGGAAATACTTTTATCAGCTTATCAACGCAGTTGATTTTTGCCACAGCCGAGAGGTGTATCATCGT…
	AtCIPK10	AT5G58380.1		479	MENKPSVLTDKYDVGRLLGQGTFAKVYYGRSILTNQSVAIKMIDKEKVMKVGLIEQIKREISVMRIARHPNVVELYEVMATKTRIYFVMEYCKGGELFNKVAKGKLRDDVAWKYFYQLINAVDFCHSREVYHRDIKPENLLLDDNENLKVSDFGLSALADCKRQDGLLHTTCGTPAYVAPEVINRKGYDGTKADIWSCGVVLFVLLAGYLPFHDSNLMEMYRKIGKADFKAPSWFAPEVRRLLCKMLDPNPETRITIARIRESSWFRKGLHMKQKKMEKRVKEINSVEAGTAGTNENGAGPSENGAGPSENGDRVTEENHTDEPTNLNAFDLIALSAGFDLAGLFGDDNKRESRFTSQKPASVIISKLEEVAQRLKLSIRKREAGLFKLERLKEGRKGI…
	AtCIPK11	AT2G30360.1	1	1308	ATGCCAGAGATCGAGATTGCCGCCGGCAGCGGCGACAACAACGACGCCTTATTCGGTAAATATGAGCTCGGAAAGCTTCTCGGATGCGGCGCATTCGCCAAAGTCTTCCACGCACGTGATCGTCGTACCGGCCAAAGCGTCGCCGTGAAAATCCTCAACAAGAAAAAACTCCTCACAAATCCAGCTCTAGCCAACAACATCAAACGCGAGATCTCAATCATGAGAAGATTATCTCATCCAAACATCGTCAAGCTCCACGAAGTAATGGCGACAAAATCAAAGATCTTCTTCGCAATGGAGTTTGTTAAAGGAGGAGAACTATTCAACAAAATCTCAAAACATGGACGTCTTAGCGAAGATTTAAGCCGGAGATATTTCCAGCAACTGATCTCCGCCGTT…
	AtCIPK11	AT2G30360.1		435	MPEIEIAAGSGDNNDALFGKYELGKLLGCGAFAKVFHARDRRTGQSVAVKILNKKKLLTNPALANNIKREISIMRRLSHPNIVKLHEVMATKSKIFFAMEFVKGGELFNKISKHGRLSEDLSRRYFQQLISAVGYCHARGVYHRDLKPENLLIDENGNLKVSDFGLSALTDQIRPDGLLHTLCGTPAYVAPEILSKKGYEGAKVDVWSCGIVLFVLVAGYLPFNDPNVMNMYKKIYKGEYRFPRWMSPDLKRFVSRLLDINPETRITIDEILKDPWFVRGGFKQIKFHDDEIEDQKVESSLEAVKSLNAFDLISYSSGLDLSGLFAGCSNSSGESERFLSEKSPEMLAEEVEGFAREENLRMKKKKEEEYGFEMEGQNGKFGIGICISRLNDLLVVVEA…
	AtCIPK12	AT4G18700.1	1	1470	ATGGCGGAGAAAATCACGAGAGAGACGTCGTTACCTAAAGAGAGAAGCAGCCCACAAGCTCTAATCCTGGGACGATACGAAATGGGTAAGCTTCTCGGCCATGGTACCTTCGCTAAAGTTTACCTCGCACGTAACGTGAAAACAAACGAAAGCGTAGCAATCAAAGTAATCGACAAGGAGAAAGTTCTCAAAGGAGGTTTAATCGCACACATCAAACGCGAGATCTCGATTCTTCGACGTGTTCGTCACCCAAACATCGTTCAGCTATTCGAAGTCATGGCGACGAAAGCTAAGATCTATTTCGTGATGGAGTATGTTCGTGGAGGTGAGTTATTCAATAAAGTAGCTAAAGGTCGTCTTAAAGAAGAAGTAGCTCGCAAATATTTCCAGCAATTGATC…
	AtCIPK12	AT4G18700.1		489	MAEKITRETSLPKERSSPQALILGRYEMGKLLGHGTFAKVYLARNVKTNESVAIKVIDKEKVLKGGLIAHIKREISILRRVRHPNIVQLFEVMATKAKIYFVMEYVRGGELFNKVAKGRLKEEVARKYFQQLISAVTFCHARGVYHRDLKPENLLLDENGNLKVSDFGLSAVSDQIRQDGLFHTFCGTPAYVAPEVLARKGYDAAKVDIWSCGVILFVLMAGYLPFHDRNVMAMYKKIYRGEFRCPRWFSTELTRLLSKLLETNPEKRFTFPEIMENSWFKKGFKHIKFYVEDDKLCNVVDDDELESDSVESDRDSAASESEIEYLEPRRRVGGLPRPASLNAFDIISFSQGFDLSGLFDDDGEGSRFVSGAPVSKIISKLEEIAKVVSFTVRKKDCRV…
	AtCIPK13	AT2G34180.1	1	1509	ATGGCTCAAGTACTATCTACACCGTTGGCCATCCCCGGCCCAACGCCAATACAATTCATGGCGGGTCTTCTTGCTCGAATCGTTACAAAAAATACGAACAAAGAGACCAGTACTCCAGAGAGCCCGAGGAGTCCGCGGACTCCACAAGGCTCTATTCTCATGGACAAGTACGAAATAGGAAAGCTTCTTGGCCACGGAAGCTTCGCTAAGGTCTATTTAGCACGGAACATTCATTCTGGCGAGGATGTTGCCATCAAAGTCATTGACAAGGAGAAGATAGTGAAGAGTGGATTGGCCGGTCATATTAAACGGGAGATTTCAATCCTCCGCCGTGTCCGCCACCCTTACATTGTACACCTACTCGAGGTTATGGCTACGAAGACAAAGATTTACATTGTG…
	AtCIPK13	AT2G34180.1		502	MAQVLSTPLAIPGPTPIQFMAGLLARIVTKNTNKETSTPESPRSPRTPQGSILMDKYEIGKLLGHGSFAKVYLARNIHSGEDVAIKVIDKEKIVKSGLAGHIKREISILRRVRHPYIVHLLEVMATKTKIYIVMEYVRGGELYNTVARGRLREGTARRYFQQLISSVAFCHSRGVYHRDLKLENLLLDDKGNVKVSDFGLSVVSEQLKQEGICQTFCGTPAYLAPEVLTRKGYEGAKADIWSCGVILFVLMAGYLPFDDKNILVMYTKIYKGQFKCPKWFSPELARLVTRMLDTNPDTRITIPEIMKHRWFKKGFKHVKFYIENDKLCREDDDNDDDDSSSLSSGRSSTASEGDAEFDIKRVDSMPRPASLNAFDILSFSDLSGLFEEGGQGARFVSAA…
	AtCIPK14	AT5G01820.1	1	1329	ATGGTAGATTCTGACCCGGTGGAATTTCCGCCGGAGAACCGCCGTGGACAGCTCTTCGGCAAATACGAGGTCGGAAAATTGGTGGGATGCGGCGCCTTCGCGAAAGTGTACCACGGGAGGAGCACAGCGACGGGTCAGAGCGTTGCGATCAAAGTGGTGAGCAAGCAACGGCTGCAGAAAGGAGGACTCAATGGCAACATTCAGAGAGAGATCGCTATCATGCACCGTCTGCGCCACCCTTCTATCGTGCGCCTGTTCGAGGTCCTCGCCACCAAATCCAAGATCTTCTTCGTCATGGAATTCGCCAAGGGCGGTGAGCTATTCGCCAAAGTCTCCAAGGGCAGGTTCTGCGAGGATCTTAGCCGTCGTTATTTCCAGCAGCTCATCTCCGCCGTCGGA…
	AtCIPK14	AT5G01820.1		442	MVDSDPVEFPPENRRGQLFGKYEVGKLVGCGAFAKVYHGRSTATGQSVAIKVVSKQRLQKGGLNGNIQREIAIMHRLRHPSIVRLFEVLATKSKIFFVMEFAKGGELFAKVSKGRFCEDLSRRYFQQLISAVGYCHSRGIFHRDLKPENLLLDEKLDLKISDFGLSALTDQIRPDGLLHTLCGTPAYVAPEVLAKKGYDGAKIDIWSCGIILFVLNAGYLPFNDHNLMVMYRKIYKGEFRIPKWTSPDLRRLLTRLLDTNPQTRITIEEIIHDPWFKQGYDDRMSKFHLEDSDMKLPADETDSEMGARRMNAFDIISGSPGFNLSGLFGDARKYDRVERFVSAWTAERVVERLEEIVSAENLTVAKKETWGMKIEGQKGNFAMVVEINQLTDELVMIEV…
	AtCIPK15	AT5G01810.1	1	1266	ATGGAGAAGAAAGGATCTGTGTTGATGCTCCGTTATGAGGTTGGGAAGTTTCTCGGTCAAGGTACCTTTGCTAAGGTATACCATGCTAGGCATTTGAAAACTGGTGATAGTGTAGCGATTAAGGTCATCGACAAAGAAAGAATCCTCAAAGTTGGCATGACCGAGCAGATTAAGCGAGAGATCTCTGCCATGAGACTCTTGAGGCATCCCAACATCGTTGAGCTCCATGAAGTCATGGCCACCAAATCTAAAATCTACTTCGTCATGGAACATGTTAAGGGTGGTGAGCTCTTCAACAAAGTGTCAACTGGGAAGCTGAGAGAAGACGTTGCGAGAAAGTACTTTCAGCAGCTTGTACGCGCTGTTGACTTCTGTCACAGCCGTGGAGTATGCCACAGG…
	AtCIPK15	AT5G01810.1		421	MEKKGSVLMLRYEVGKFLGQGTFAKVYHARHLKTGDSVAIKVIDKERILKVGMTEQIKREISAMRLLRHPNIVELHEVMATKSKIYFVMEHVKGGELFNKVSTGKLREDVARKYFQQLVRAVDFCHSRGVCHRDLKPENLLLDEHGNLKISDFGLSALSDSRRQDGLLHTTCGTPAYVAPEVISRNGYDGFKADVWSCGVILFVLLAGYLPFRDSNLMELYKKIGKAEVKFPNWLAPGAKRLLKRILDPNPNTRVSTEKIMKSSWFRKGLQEEVKESVEEETEVDAEAEGNASAEKEKKRCINLNAFEIISLSTGFDLSGLFEKGEEKEEMRFTSNREASEITEKLVEIGKDLKMKVRKKEHEWRVKMSAEATVVEAEVFEIAPSYHMVVLKKSGGDTA…
	AtCIPK16	AT2G25090.1	2	1410	ATGGAAGAATCAAACCGTAGTAGTACTGTCTTGTTCGACAAATACAACATCGGAAGACTTCTCGGAACCGGTAACTTCGCCAAAGTGTATCACGGAACAGAGATCTCCACCGGCGATGACGTGGCAATCAAAGTCATCAAAAAAGACCACGTTTTCAAACGTCGTGGCATGATGGAGCAAATCGAACGAGAGATCGCCGTCATGCGTCTCCTCCGTCATCCAAACGTGGTCGAGCTCCGCGAAGTAATGGCTACAAAGAAGAAGATTTTCTTCGTCATGGAGTACGTCAACGGCGGAGAGCTTTTCGAAATGATCGATAGAGATGGGAAGCTCCCGGAGGATCTAGCCAGAAAGTATTTCCAACAATTGATATCCGCGGTGGATTTTTGCCACAGCCGC…
	AtCIPK16	AT2G25090.1		469	MEESNRSSTVLFDKYNIGRLLGTGNFAKVYHGTEISTGDDVAIKVIKKDHVFKRRGMMEQIEREIAVMRLLRHPNVVELREVMATKKKIFFVMEYVNGGELFEMIDRDGKLPEDLARKYFQQLISAVDFCHSRGVFHRDIKPENLLLDGEGDLKVTDFGLSALMMPEGLGGRRGSSDDLLHTRCGTPAYVAPEVLRNKGYDGAMADIWSCGIVLYALLAGFLPFIDENVMTLYTKIFKAECEFPPWFSLESKELLSRLLVPDPEQRISMSEIKMIPWFRKNFTPSVAFSIDETIPSPPEPPTKKKKKDLNEKEDDGASPRSFNAFQFITSMSSGFDLSNLFEIKRKPKRMFTSKFPAKSVKERLETAAREMDMRVKHVKDCKMKLQRRTEGRKGRLSVT…
	AtCIPK17	AT1G48260.1	11	1299	ATGGTGATAAAGGGAATGCGTGTTGGTAAGTACGAGCTTGGGAGGACACTCGGAGAGGGAAATTCCGCAAAAGTTAAATTTGCTATAGATACTCTTACCGGCGAATCATTCGCCATCAAAATCATCGAGAAGTCGTGTATCACACGTCTTAACGTCTCTTTTCAGATTAAGAGAGAGATTCGAACACTCAAAGTTTTGAAGCATCCAAACATTGTCCGATTACATGAGGTCTTGGCTAGCAAAACCAAGATTTACATGGTTCTGGAATGTGTCACTGGAGGAGACTTATTTGACAGAATTGTCTCGAAAGGAAAGCTTTCGGAAACACAAGGACGAAAAATGTTTCAGCAGTTGATTGATGGAGTCAGCTATTGTCATAACAAGGGCGTTTTTCACAGG…
	AtCIPK17	AT1G48260.1		432	MVIKGMRVGKYELGRTLGEGNSAKVKFAIDTLTGESFAIKIIEKSCITRLNVSFQIKREIRTLKVLKHPNIVRLHEVLASKTKIYMVLECVTGGDLFDRIVSKGKLSETQGRKMFQQLIDGVSYCHNKGVFHRDLKLENVLLDAKGHIKITDFGLSALSQHYREDGLLHTTCGSPNYVAPEVLANEGYDGAASDIWSCGVILYVILTGCLPFDDANLAVICRKIFKGDPPIPRWISLGAKTMIKRMLDPNPVTRVTIAGIKAHDWFKHDYTPSNYDDDDDVYLIQEDVFMMKEYEEEKSPDSPTIINAFQLIGMSSFLDLSGFFETEKLSERQIRFTSNSLAKDLLENIETIFTEMGFCLQKKHAKLKAIKEESTQKRQCGLSVTAEVFEISPSLNVVE…
	AtCIPK18	AT1G29230.1	1	1563	ATGGCTCAAGCCTTGGCTCAACCACCACTGGTGGTCACCACCGTCGTCCCAGACCCGCCGCCGCCGCCACCACCACCGCACCCAAAGCCGTATGCTCTACGATACATGGCGGATCTTCTTGGCCGGATTGGTATAATGGATACAGACAAAGATGGTAACATCAGCCCACAGAGTCCGAGGAGTCCTAGGAGCCCAAGAAACAACATTCTCATGGGGAAGTACGAGCTTGGGAAGCTTCTCGGCCACGGAACCTTTGCAAAGGTTTATTTAGCTCAAAACATCAAATCTGGAGATAAAGTCGCCATTAAAGTCATCGACAAGGAGAAGATTATGAAGAGTGGTTTGGTTGCTCACATCAAACGGGAAATCTCTATCCTCCGCCGTGTCCGTCACCCTTAC…
	AtCIPK18	AT1G29230.1		520	MAQALAQPPLVVTTVVPDPPPPPPPPHPKPYALRYMADLLGRIGIMDTDKDGNISPQSPRSPRSPRNNILMGKYELGKLLGHGTFAKVYLAQNIKSGDKVAIKVIDKEKIMKSGLVAHIKREISILRRVRHPYIVHLFEVMATKSKIYFVMEYVGGGELFNTVAKGRLPEETARRYFQQLISSVSFCHGRGVYHRDLKPENLLLDNKGNLKVSDFGLSAVAEQLRQDGLCHTFCGTPAYIAPEVLTRKGYDAAKADVWSCGVILFVLMAGHIPFYDKNIMVMYKKIYKGEFRCPRWFSSDLVRLLTRLLDTNPDTRITIPEIMKNRWFKKGFKHVKFYIEDDKLCREDEDEEEEASSSGRSSTVSESDAEFDVKRMGIGSMPRPSSLNAFDIISFSSGF…
	AtCIPK19	AT5G45810.1	1	1452	ATGGCGGATTTGTTAAGAAAAGTGAAATCGATAAAGAAGAAGCAGGATCAGAGCAATCATCAAGCTCTGATCCTTGGCAAATACGAAATGGGTAGGCTTCTTGGCCACGGAACCTTCGCTAAAGTCTATCTCGCACGAAACGCTCAATCTGGAGAAAGCGTAGCGATCAAGGTAATTGACAAAGAGAAAGTTCTCAAATCCGGTTTAATCGCACACATCAAACGCGAGATCTCGATCTTGCGCCGTGTTCGTCATCCTAACATCGTTCAGCTATTCGAAGTCATGGCGACGAAATCTAAGATCTATTTCGTAATGGAATATGTTAAAGGAGGTGAATTGTTCAACAAGGTAGCTAAAGGAAGGTTAAAAGAAGAAATGGCACGTAAATATTTTCAACAG…
	AtCIPK19	AT5G45810.1		483	MADLLRKVKSIKKKQDQSNHQALILGKYEMGRLLGHGTFAKVYLARNAQSGESVAIKVIDKEKVLKSGLIAHIKREISILRRVRHPNIVQLFEVMATKSKIYFVMEYVKGGELFNKVAKGRLKEEMARKYFQQLISAVSFCHFRGVYHRDLKPENLLLDENGNLKVSDFGLSAVSDQIRQDGLFHTFCGTPAYVAPEVLARKGYDGAKVDIWSCGVILFVLMAGFLPFHDRNVMAMYKKIYRGDFRCPRWFPVEINRLLIRMLETKPERRFTMPDIMETSWFKKGFKHIKFYVEDDHQLCNVADDDEIESIESVSGRSSTVSEPEDFESFDGRRRGGSMPRPASLNAFDLISFSPGFDLSGLFEDDGEGSRFVSGAPVGQIISKLEEIARIVSFTVRKK…
	AtCIPK20	AT5G45820.1	1	1320	ATGGATAAAAACGGCATAGTTTTGATGCGAAAATATGAATTAGGTCGTCTTCTAGGTCAAGGCACATTCGCAAAAGTGTACCACGCACGCAACATAAAAACAGGAGAAAGCGTAGCGATCAAGGTGATCGACAAACAGAAAGTTGCGAAAGTCGGATTAATCGATCAAATCAAACGAGAAATATCAGTGATGCGTCTCGTTCGTCACCCCCACGTCGTCTTCCTCCATGAAGTAATGGCGAGCAAGACAAAGATCTATTTCGCTATGGAATACGTTAAAGGCGGTGAGCTTTTTGATAAAGTCTCTAAAGGAAAGCTTAAAGAAAACATTGCTCGAAAATATTTCCAGCAATTGATCGGAGCAATCGATTATTGCCATAGCCGCGGAGTTTACCACCGC…
	AtCIPK20	AT5G45820.1		439	MDKNGIVLMRKYELGRLLGQGTFAKVYHARNIKTGESVAIKVIDKQKVAKVGLIDQIKREISVMRLVRHPHVVFLHEVMASKTKIYFAMEYVKGGELFDKVSKGKLKENIARKYFQQLIGAIDYCHSRGVYHRDLKPENLLLDENGDLKISDFGLSALRESKQQDGLLHTTCGTPAYVAPEVIGKKGYDGAKADVWSCGVVLYVLLAGFLPFHEQNLVEMYRKITKGEFKCPNWFPPEVKKLLSRILDPNPNSRIKIEKIMENSWFQKGFKKIETPKSPESHQIDSLISDVHAAFSVKPMSYNAFDLISSLSQGFDLSGLFEKEERSESKFTTKKDAKEIVSKFEEIATSSERFNLTKSDVGVKMEDKREGRKGHLAIDVEIFEVTNSFHMVEFKKSGG…
	AtCIPK21	AT5G57630.1	10	1251	ATGGGTTTGTTTGGAACGAAGAAGATCGGGAAGTATGAGATAGGAAGAACAATCGGAGAAGGGAATTTCGCAAAAGTGAAACTTGGTTACGACACGACCAATGGTACTTACGTAGCTGTCAAAATCATAGACAAGGCTTTGGTTATTCAAAAGGGTCTTGAGTCTCAAGTCAAGAGAGAGATACGAACGATGAAGCTTCTTAACCATCCCAACATCGTCCAAATACACGAGGTGATTGGAACCAAGACAAAGATCTGTATAGTTATGGAATACGTTTCAGGTGGTCAGCTTTCAGACAGACTTGGAAGACAGAAAATGAAAGAATCAGATGCTAGAAAACTTTTCCAACAATTGATTGATGCTGTTGATTATTGTCATAACAGAGGAGTTTATCATAGA…
	AtCIPK21	AT5G57630.1		416	MGLFGTKKIGKYEIGRTIGEGNFAKVKLGYDTTNGTYVAVKIIDKALVIQKGLESQVKREIRTMKLLNHPNIVQIHEVIGTKTKICIVMEYVSGGQLSDRLGRQKMKESDARKLFQQLIDAVDYCHNRGVYHRDLKPQNLLLDSKGNLKVSDFGLSAVPKSGDMLSTACGSPCYIAPELIMNKGYSGAAVDVWSCGVILFELLAGYPPFDDHTLPVLYKKILRADYTFPPGFTGEQKRLIFNILDPNPLSRITLAEIIIKDSWFKIGYTPVYHQLSDSIKDNVAEINAATASSNFINAFQIIAMSSDLDLSGLFEENDDKRYKTRIGSKNTAQETIKKIEAAATYVSLSVERIKHFKVKIQPKEIRSRSSYDLLSAEVIEVTPTNCVIEISKSAGELRL…
	AtCIPK22	AT2G38490.1	1	1296	ATGGCCGAAGACTCTAATTCTTCCGAATCAATCATTGTTAACGTCACCGGAGATGATAATAAGTCGGCTTTGTTCGGTAAGTACGATCTCGGTAAGCTCCTCGGTAGCGGCGCGTTTGCCAAAGTCTACCAAGCGGAGGATCTTCAAAACGGCGGCGAAAGCGTTGCGATCAAAGTCGTACAAAAAAAACGTTTGAAAGACGGTTTAACGGCGCACGTTAAGAGAGAAATATCTGTCATGCGCCGCCTCCGTCATCCTCATATCGTGCTCCTCTCCGAAGTCCTCGCCACAAAGACGAAGATCTACTTCGTCATGGAGCTAGCCAAAGGTGGTGAGCTCTTCTCAAGAGTCACCAGCAACCGTTTCACAGAGAGTCTTAGCCGGAAATATTTCCGGCAA…
	AtCIPK22	AT2G38490.1		431	MAEDSNSSESIIVNVTGDDNKSALFGKYDLGKLLGSGAFAKVYQAEDLQNGGESVAIKVVQKKRLKDGLTAHVKREISVMRRLRHPHIVLLSEVLATKTKIYFVMELAKGGELFSRVTSNRFTESLSRKYFRQLISAVRYCHARGVFHRDLKPENLLLDENRDLKVSDFGLSAMKEQIHPDGMLHTLCGTPAYVAPELLLKKGYDGSKADIWSCGVVLFLLNAGYLPFRDPNIMGLYRKIHKAQYKLPDWTSSDLRKLLRRLLEPNPELRITVEEILKDPWFNHGVDPSEIIGIQADDYDLEENGKILNAFDLISSASSSNLSGLFGNFVTPDHCDQFVSDESTAVIMRKVEEVAKQLNLRIAKKKERAIKLEGPHGVANVVVKVRRLTNELVMVEMKN…
	AtCIPK23	AT1G30270.1	15	1449	ATGGCTTCTCGAACAACGCCTTCACGATCGACTCCTTCACGATCAACGCCTTCTGGTAGTTCTTCTGGTGGTAGGACACGAGTTGGTAAGTATGAGCTTGGACGAACTTTGGGTGAAGGAACTTTCGCTAAGGTCAAATTCGCTAGAAATGTTGAGAATGGTGATAATGTCGCTATTAAGGTTATTGATAAAGAGAAAGTTCTGAAAAATAAGATGATCGCTCAGATCAAGCGTGAGATTTCGACGATGAAATTGATCAAGCACCCGAATGTCATTCGTATGTTTGAGGTGATGGCTAGCAAAACTAAGATCTACTTCGTTTTGGAATTCGTCACTGGTGGGGAGCTTTTCGATAAAATTTCAAGCAATGGGAGATTGAAGGAAGATGAGGCGAGGAAG…
	AtCIPK23	AT1G30270.1		482	MASRTTPSRSTPSRSTPSGSSSGGRTRVGKYELGRTLGEGTFAKVKFARNVENGDNVAIKVIDKEKVLKNKMIAQIKREISTMKLIKHPNVIRMFEVMASKTKIYFVLEFVTGGELFDKISSNGRLKEDEARKYFQQLINAVDYCHSRGVYHRDLKPENLLLDANGALKVSDFGLSALPQQVREDGLLHTTCGTPNYVAPEVINNKGYDGAKADLWSCGVILFVLMAGYLPFEDSNLTSLYKKIFKAEFTCPPWFSASAKKLIKRILDPNPATRITFAEVIENEWFKKGYKAPKFENADVSLDDVDAIFDDSGESKNLVVERREEGLKTPVTMNAFELISTSQGLNLGSLFEKQMGLVKRKTRFTSKSSANEIVTKIEAAAAPMGFDVKTNNYKMKLTG…
	AtCIPK24	AT5G35410.1	13	1341	ATGACAAAGAAAATGAGAAGAGTGGGCAAGTACGAGGTTGGTCGCACAATAGGTGAAGGAACCTTTGCTAAGGTTAAGTTTGCGAGGAACACAGACACTGGTGATAATGTAGCCATCAAAATTATGGCTAAGAGTACAATACTTAAGAACAGAATGGTTGATCAGATAAAAAGAGAGATATCTATAATGAAGATTGTTCGTCACCCGAACATAGTGAGGTTGTATGAGGTGTTGGCGAGTCCTTCGAAAATATATATAGTTTTGGAGTTTGTGACAGGAGGAGAGCTCTTTGATAGAATTGTTCATAAAGGGAGGCTTGAAGAAAGTGAGTCTCGGAAATACTTTCAACAGCTTGTAGATGCTGTTGCTCATTGTCACTGCAAGGGTGTTTACCACCGT…
	AtCIPK24	AT5G35410.1		446	MTKKMRRVGKYEVGRTIGEGTFAKVKFARNTDTGDNVAIKIMAKSTILKNRMVDQIKREISIMKIVRHPNIVRLYEVLASPSKIYIVLEFVTGGELFDRIVHKGRLEESESRKYFQQLVDAVAHCHCKGVYHRDLKPENLLLDTNGNLKVSDFGLSALPQEGVELLRTTCGTPNYVAPEVLSGQGYDGSAADIWSCGVILFVILAGYLPFSETDLPGLYRKINAAEFSCPPWFSAEVKFLIHRILDPNPKTRIQIQGIKKDPWFRLNYVPIRAREEEEVNLDDIRAVFDGIEGSYVAENVERNDEGPLMMNAFEMITLSQGLNLSALFDRRQDFVKRQTRFVSRREPSEIIANIEAVANSMGFKSHTRNFKTRLEGLSSIKAGQLAVVIEIYEVAPSLF…
	AtCIPK25	AT5G25110.1	1	1467	ATGGGATCCAAACTTAAACTTTACCCTCTCTTAAATCACTCATCCGTTTTTCACCCAGACAGTCGTTACCAATCGGCCCCTACAATGGAGGAAGAGCAACAACAACTTCGTGTTCTCTTCGCGAAATACGAGATGGGAAGGTTACTAGGCAAAGGAACATTCGGAAAAGTTTATTACGGCAAAGAGATAACAACCGGAGAAAGCGTTGCAATCAAAATCATCAACAAAGATCAAGTCAAACGTGAAGGTATGATGGAACAAATCAAACGAGAGATCTCAATCATGAGACTTGTTCGTCATCCAAACATCGTTGAGTTAAAAGAAGTCATGGCTACAAAAACAAAGATCTTCTTTATCATGGAATACGTTAAAGGCGGTGAACTTTTCTCCAAGATCGTT…
	AtCIPK25	AT5G25110.1		488	MGSKLKLYPLLNHSSVFHPDSRYQSAPTMEEEQQQLRVLFAKYEMGRLLGKGTFGKVYYGKEITTGESVAIKIINKDQVKREGMMEQIKREISIMRLVRHPNIVELKEVMATKTKIFFIMEYVKGGELFSKIVKGKLKEDSARKYFQQLISAVDFCHSRGVSHRDLKPENLLVDENGDLKVSDFGLSALPEQILQDGLLHTQCGTPAYVAPEVLRKKGYDGAKGDIWSCGIILYVLLAGFLPFQDENLMKMYRKIFKSEFEYPPWFSPESKRLISKLLVVDPNKRISIPAIMRTPWFRKNINSPIEFKIDELEIQNVEDETPTTTATTATTTTTPVSPKFFNAFEFISSMSSGFDLSSLFESKRKLRSMFTSRWSASEIMGKLEGIGKEMNMKVKRTKD…
	AtCIPK26	AT5G21326.1	14	1320	ATGAATCGGCCAAAGGTTCAGCGTCGTGTTGGAAAGTATGAGGTTGGAAAGACGCTTGGACAAGGCACTTTTGCGAAAGTTCGGTGTGCTGTTAATACTGAGACAGGAGAACGCGTGGCTCTCAAAATACTTGATAAGGAGAAGGTTCTTAAGCATAAGATGGCTGAACAGATAAGGAGAGAAATTTGTACTATGAAGCTGATAAACCATCCAAATGTAGTGCGGCTGTATGAGGTTTTGGCGAGCAAGACTAAGATATATATTGTTCTAGAGTTCGGCACTGGTGGAGAGCTTTTTGACAAAATTGTACATGATGGGCGCTTGAAAGAAGAGAATGCACGGAAATATTTTCAGCAGCTTATTAATGCAGTTGATTACTGCCATAGCAGGGGAGTGTAC…
	AtCIPK26	AT5G21326.1		439	MNRPKVQRRVGKYEVGKTLGQGTFAKVRCAVNTETGERVALKILDKEKVLKHKMAEQIRREICTMKLINHPNVVRLYEVLASKTKIYIVLEFGTGGELFDKIVHDGRLKEENARKYFQQLINAVDYCHSRGVYHRDLKPENLLLDAQGNLKVSDFGLSALSRQVRGDGLLHTACGTPNYAAPEVLNDQGYDGATADLWSCGVILFVLLAGYLPFEDSNLMTLYKKIIAGEYHCPPWLSPGAKNLIVRILDPNPMTRITIPEVLGDAWFKKNYKPAVFEEKEEANLDDVDAVFKDSEEHHVTEKKEEQPTSMNAFELISMSRALDLGNLFEEEEGFKRETRFAAKGAANDLVQKIEEASKPLGFDIQKKNYKMRLENVTAGRKGNLRVATEIFQVSPSLH…

## Sheet: Table S2
Table S2: Phaseolus vulgaris SnRK gene family sequences
Gene Name	Gene ID	Exon Number	Sequence Type	Length	Sequences
SnRK1.1	Phvul.008G039400	10	CDS	1548	ATGGACGGACCAGCTGGCCGAGGTGGTGCTGGCCTGGACATGTTTCTACCAAATTATAAATTGGGAAAAACTCTTGGGATTGGATCTTTTGGCAAGGTGAAAATTGCAGAACATGTATTGACTGGTCATAAGGTTGCAATCAAGATCCTTAATCGGCGCAAGATAAAGAGCATGGAAATGGAAGAAAAAGTGAGAAGAGAAATCAAAATCTTAAGATTATTCATGCATCCTCACATTATACGACTTTATGAAGTCATAGAAACTCCATCTGACATATATGTTGTTATGGAGTATGTGAAATCTGGAGAGCTCTTTGATTACATAGTAGAGAAGGGTAGGTTGCAGGAAGATGAAGCCCGTAATTTTTTTCAACAGATAATCTCTGGTGTGGAGTACTGT…
			Protein	515	MDGPAGRGGAGLDMFLPNYKLGKTLGIGSFGKVKIAEHVLTGHKVAIKILNRRKIKSMEMEEKVRREIKILRLFMHPHIIRLYEVIETPSDIYVVMEYVK SGELFDYIVEKGRLQEDEARNFFQQIISGVEYCHRNMVVHRDLKPENLLLDSKCNVKIADFGLSNIMRDGHFLKTSCGSPNYAAPEVISGKLYAGPEVDV WSCGVILYALLCGTLPFDDENIPNLFKKIKGGIYTLPSHLSPGARDLIPGMLVVDPMRRMTIPEIRQHPWFQARLPRYLAVPPPDTLQQAKKIDEEILQE VVKMGFDRNQLVESLRNRIQNEGTVAYYLLLDNRFRVSSGYLGAEFQESMDSSFNQMHSSEVASSVVGQRFPGYMDYPGVGSRPQFPVERKWALGL…
SnRK1.2	Phvul.004G032000	10	CDS	1587	ATGTTGTTTTCCTTTGTCAACACTTCTATGATTATAAAAATGGACAGATCAACTGGCCGTAGTGGCGGTGGAAGTGTGGACATGTTTCTACCAAATTATA AGTTGGGGAAAACACTTGGCATTGGATCCTTTGGGAAGGTGAAAATTGCAGAGCATGTACTGACTGGTCATAAAGTTGCTATAAAGATCCTTAACCGCCA CAAGATAAGAAGTATGGAAATGGAAGAAAAAGTTAGAAGGGAAATCAAAATTTTAAGATTGTTTATGCATCATCACATTATTCGACTTTATGAGGTCATA GAAACCTCAACAGACATATATGTTGTTATGGAATATGTGAAATCTGGAGAGCTCTTTGATTACATAGTCGAGAAGGGTAGGTTGCAAGAGGATGAA…
			Protein	528	MLFSFVNTSMIIKMDRSTGRSGGGSVDMFLPNYKLGKTLGIGSFGKVKIAEHVLTGHKVAIKILNRHKIRSMEMEEKVRREIKILRLFMHHHIIRLYEVI ETSTDIYVVMEYVKSGELFDYIVEKGRLQEDEARHFFQQIISGVEYCHRNMVVHRDLKPENLLLDSKFNIKIADFGLSNIMRDGHFLKTSCGSPNYAAPE VISGKLYAGPEVDVWSCGVILYALLCGTLPFDDENIPNLFKKIKGGIYTLPSHLSPGARELIPRMLVVDPMKRMTIPEIRQHPWFQVRLPRYLAVPPPDT LQQAKKIDEEVIQEVVNMGFDRNQLVESLANRIQNKGTVTYYLLFDNRFRVFSGYLGAEFQETMDSGFNRVHSSEVAPPVVGHHSTGYMDYQGVGL…
SnRK2.1	Phvul.006G216400	9	CDS	1056	ATGGAGAAATACGAGCTCGTCAAGGATATAGGATCTGGGAATTTTGGGGTGGCTAGGCTCATGCGTAACAGAGACACCAAAGAGCTTGTTGCCATGAAAT ACATTGAAAGGGGTTACAAGATTGATGAGAATGTTGCGAGGGAAATCATAAACCATAGAAGTCTTCGCCACCAAAATATTATTCGGTTCAAGGAGGTGGT TTTGACTCCCACACATCTGGGTATTGTTATGGAGTATGCAGCTGGTGGAGAGCTCTTTGAGAGGATTTGCAGTGCTGGAAGATTCAGTGAAGATGAGGCT CGATATTTCTTCCAGCAGCTCATCTCAGGAGTTAGCTACTGTCATTCCATGCAAATCTGTCATCGAGACTTGAAGCTTGAGAACACCTTATTGGAT…
			Protein	351	MEKYELVKDIGSGNFGVARLMRNRDTKELVAMKYIERGYKIDENVAREIINHRSLRHQNIIRFKEVVLTPTHLGIVMEYAAGGELFERICSAGRFSEDEA RYFFQQLISGVSYCHSMQICHRDLKLENTLLDGSPAPRLKICDFGYSKSSLLHSRPKSTVGTPAYIAPEVLSRREYDGKLADVWSCGVTLYVMLVGAYPF EDQDDPKNFRKTINRIMAVQYKIPDYVHISQDCKHLLSRIFVANAARRITIKEIKSHPWFLKNLPRELTEVGQAAYYRKENPIFSLQSIEGIMNIVEEAK VPPPASRSIGGFGWGEEEDEDETKEAEIEAEEDEYEKRVKEARASGEFHVT
SnRK2.2	Phvul.002G021600	9	CDS	1080	ATGGATCGGCCGGCCACCGGAGTCATGCCGTTCATGCCGATCATGCACGATAGCGACCGTTACGATTTCGTTCGCGATATCGGGTCTGGGAATTTCGGCG TTGCTAGACTTATGAGGGATAAGCAAACGCAAGAGCTTGTCGCCGTCAAGTATATAGAACGCGGAGACAAGATTGATCAAAATGTTAAAAGAGAAATCAT TAATCACAGGTCTCTAAGACATCCTAACATTATCAGGTTTAAGGAGGTCATTTTAACACCTACCCATCTTGCCATTGTAATGGAATTTGCATCTGGAGGA GAATTATTTGCCCGAATCTGCAATGCAGGGCGTTTTACTGAGGATGAGGCTCGTTTTTTCTTTCAACAACTCATATCTGGGGTCAGCCATTTGCAT…
			Protein	359	MDRPATGVMPFMPIMHDSDRYDFVRDIGSGNFGVARLMRDKQTQELVAVKYIERGDKIDQNVKREIINHRSLRHPNIIRFKEVILTPTHLAIVMEFASGG ELFARICNAGRFTEDEARFFFQQLISGVSHLHAMEVCHRDLKLENTLLDGSPAIHLKICDFGYSKSSMLHSQPNSTVGTPAYIAPEVLLNQEYDGKIADV WSCGVTLYVMLVGSYPFEDPKDPKDFWKTMQRVLAVQYSIPDDIQISPECGHLISKIFVSDPAERITIPEILKNEWFLKDLPPYLMDENIMGKQFVESDQ PMQSIDTIMQIISEATVPAAGIYSLDQFMADNIIDYDMDESDSDFEQDVDSSGEIVYAI
SnRK2.3	Phvul.003G247000	9	CDS	1083	ATGGATCGGGCGGCGTTGACGGTCGGACCGGGCATGGACATGCCGATCATGCACGACAGTGACCGTTACGATCTGGTCCGTGACATCGGGGCCGGAAATT TCGGCGTGGCCAGGCTGATGCAGGATAAACAGACAAAGGAACTCGTTGCCGTCAAGTACATCGAGAGGGGCGATAAGATTGATGAAAATGTGAAGAGGGA AATTATTAACCACAGGTCTTTGAGACATCCCAATATTGTTAGGTTTAAAGAGGTTATTTTAACACCTACTCATCTGGCGATTGTAATGGAATATGCATCT GGAGGCGAGCTCTTTGAGAGAATCTGCAATGCCGGGCGTTTTACTGAGGATGAGGCTCGATTCTTCTTTCAACAACTCATATCTGGGGTTAGTTAT…
			Protein	360	MDRAALTVGPGMDMPIMHDSDRYDLVRDIGAGNFGVARLMQDKQTKELVAVKYIERGDKIDENVKREIINHRSLRHPNIVRFKEVILTPTHLAIVMEYAS GGELFERICNAGRFTEDEARFFFQQLISGVSYCHAMQVCHRDLKLENTLLDGSPAPRLKICDFGYSKSSVLHSQPKSTVGTPAYIAPEVLLKQEYDGKLA DVWSCGVTLYVMLVGAYPFEDPNEPKDFRKTIQRILSVQYAIPDCVQISQECRHLISRIFVFDPAERITMSEIWNHEWFLKNLPADLMDEKIMSNQFEEP DQPMQSVDTIMQIISEATVPAAGTYTFDQLMAEQIYDLESESDAESELDIDSSGEIVYAI
SnRK2.4	Phvul.009G157800	9	CDS	1056	ATGGATAAGTACGAGGCCGTTAAGGAATTGGGAGCTGGCAATTTTGGGGTGGCTAGGCTTATGAGGAACAAGGTCACCAAGGAGCTCGTAGCCATGAAAT ACATCGAGCGTGGCCCCAAGATTGATGAGAACGTGGCAAGGGAGATTATGAACCACAGGTCCCTTCGGCATCCCAATATAATTCGTTACAAGGAGGTGGT TTTGACTCCCACACATTTGGCAATTGTGATGGAGTATGCAGCAGGAGGAGAGCTCTTTGAGAGGATATGCAGTGCTGGCAGGTTCAGTGAAGATGAGGCT AGATATTTCTTTCAGCAGTTGATCTCCGGTGTCCATTTCTGCCATACCAAGCAAATATGTCACAGAGATTTGAAGCTAGAAAATACCCTTCTAGAT…
			Protein	351	MDKYEAVKELGAGNFGVARLMRNKVTKELVAMKYIERGPKIDENVAREIMNHRSLRHPNIIRYKEVVLTPTHLAIVMEYAAGGELFERICSAGRFSEDEA RYFFQQLISGVHFCHTKQICHRDLKLENTLLDGSPAPRLKICDFGYSKSSLLHSLPKSTVGTPAYIAPEVLSRREYDGKLADVWSCGVTLYVMLVGAYPF EDQNDPRNFRKAIQRIMAVQYKIPDYVHISQDCKQLLSRIFVANPLRRITIKEIKSHPWFLKNLPRELTESAQAMYYQRDNPNFHLQSVDEIMKIVGEAR NPPPVSRPVKGFGWEGEEDLDEEVEEEEDDEEDEYDKRVKEVHASGEFQIS
SnRK2.5	Phvul.003G225800	9	CDS	1017	ATGGAGGAACGGTATGAGCCATTGAAGGAGCTTGGTTCTGGGAATTTTGGTGTGGCCAGGTTGGCCAGAGACAAGAAGACTGAAGAGCTTGTTGCGGTCA AATACATAGAGAGGGGTAAAAAGATTGATGAGAATGTTCAGAGGGAGATAATTAATCACCGATCTTTAAGGCATCCAAATATAATCAGGTTCAAAGAGGT CTTGCTGACCCCGACTCATTTAGCCATTGTCTTGGAGTATGCTTCAGGTGGTGAACTTTTTGAGAGAATATGTACTGCTGGTCGATTTAGCGAAGATGAG GCAAGATATTTCTTCCAGCAGCTAATATCCGGGGTTAGCTACTGTCATTCAATGGAAATTTGTCATAGAGATCTGAAATTGGAAAACACTCTCCTG…
			Protein	338	MEERYEPLKELGSGNFGVARLARDKKTEELVAVKYIERGKKIDENVQREIINHRSLRHPNIIRFKEVLLTPTHLAIVLEYASGGELFERICTAGRFSEDE ARYFFQQLISGVSYCHSMEICHRDLKLENTLLDGKPSPRLKICDFGYSKSALLHSQPKSTVGTPAYIAPEVLSRKEYDGKISDVWSCGVTLYVMLVGAYP FEDPEDPRNFRKTIGRIIGVQYSIPDYVRVSSECRNLLSSIFVADPAKRITIPEIKQNPWFLKNLPKEIIEAERKGFEEPKKDQPSQKVEEIMKIIQEAR VPGPGSKAGDGIGGHGGTGSLDIEDVEEIDVSGDYEHV
SnRK2.6	Phvul.003G293600	9	CDS	1251	ATGCATATGCATATGCATGGTTACTCATTTGGGTTGGTGAAGGTTTCACGGGGTGGAACCATTTCTGGTCTCTTTCTTCACCCACCAACTCTAAATCCAC TGGCCCACACCCAACCACGTCAAACCCTTTCTGCTTTTGCTTCTTCTTCAAAAACACTTCTTTTTTTAAACCAAATGGATCCCTCTGCTATCACTGTTGT GCCAGGAATGGATATGCCCATCATGCATGACAGTGATCGCTACGAACTTGTGCGTGACATTGGTTCTGGCAACTTCGGTGTAGCCAGGCTCATGAGGGAC AAGCTCACCGAGGAACTTGTTGCTGTTAAGTATATTGAGAGAGGTGAAAAGATAGATGAAAATGTACAGAGGGAAATTATAAATCACAGATCTCTG…
			Protein	416	MHMHMHGYSFGLVKVSRGGTISGLFLHPPTLNPLAHTQPRQTLSAFASSSKTLLFLNQMDPSAITVVPGMDMPIMHDSDRYELVRDIGSGNFGVARLMRD KLTEELVAVKYIERGEKIDENVQREIINHRSLRHPNIVRFKEVILTPTHLAIVMEYASGGELFERICNAGRFSEDEARFFFQQLISGVSYCHAMQVCHRD LKLENTLLDGSPAPRLKICDFGYSKSSVLHSQPKSTVGTPAYIAPEVLLKKEYDGKIADVWSCGVTLYVMLVGAYPFEDPEEPKNFRKTIHRILNVQYSI PDYVHISSECRHLISRIFVADPAKRISIPEIRNHEWFLKNLPSDLMDGNTKNEFEEGDEPTQSIEEIMQIIREATIPAAGSQSPNHDLTGSLDIDE…
SnRK2.7	Phvul.002G261200	9	CDS	1026	ATGGAACGGTATGAGATAATCAAAGATATTGGGTCAGGGAACTTTGGTGTGGCAAAGCTGGTCAAGGAAAAATGGACTGCTCAATTATACGCTGTCAAGT TCATTGAGAGAGGCTTCAAGATTGATGAACACGTGCAAAGAGAAATTATAAATCATAGGTCCTTGAAGCACCCCAATATCATTAGATTCAAGGAGGTGTT ACTCACTCCAACTCATCTTGCAATAGTCATGGAATATGCTGCCGGGGGAGAACTGTTTGAAAGAATATGCAGTGCTGGGAGATTCAGTGAGGACGAGGCA AGATATTTCTTTCAGCAATTGATTTCTGGAGTCAGCTATTGCCATTCCATGGAAATTTGCCATAGGGATCTTAAGCTGGAAAACACACTTCTAGAT…
			Protein	341	MERYEIIKDIGSGNFGVAKLVKEKWTAQLYAVKFIERGFKIDEHVQREIINHRSLKHPNIIRFKEVLLTPTHLAIVMEYAAGGELFERICSAGRFSEDEA RYFFQQLISGVSYCHSMEICHRDLKLENTLLDGSSAPRLKICDFGYSKSSVLHSQPKSTVGTPAYIAPEVLSRREYDGKVADVWSCGVTLYVMLVGAYPF EDPEDPRNFRKTLQRILSVHYSIPDYVRISKECRHLLSRIFVANPEKRITIPEIKMHSWFLKNLPLEFMDGGEGVLQNDMNESCDTQSIEEILSIIQEAR KPGEGPKVSEQFVGGSMDLDDIDADADIDDIETSGDFVCAL
SnRK2.8	Phvul.008G176300	9	CDS	1020	ATGGAGCGCTATGAGATTCTCAAAGATATTGGCTCTGGAAATTTTGCTGTGGCCAAACTGGTTAGGGACAACTGCACCAATGAGCTTTTTGCTGTCAAGT TTATTGAGAGAGGCCAGAAGATTGATGAGCATGTCCAGAGGGAAATCATGAACCATAGATCATTGAAGCATCCCAATATTATTAGATTCAAAGAGGTCCT GCTGACACCAACTCATCTAGCAATAGTAATGGAGTATGCTTCTGGAGGAGAACTATTTGAGAGGATATGCAATGCTGGTAGATTCAGTGAGGATGAGGGA AGATTTTTCTTTCAGCAATTGATATCTGGAGTCAGTTACTGTCATTCAATGCAAATTTGTCATAGAGATCTGAAGCTTGAAAACACTCTCTTAGAT…
			Protein	339	MERYEILKDIGSGNFAVAKLVRDNCTNELFAVKFIERGQKIDEHVQREIMNHRSLKHPNIIRFKEVLLTPTHLAIVMEYASGGELFERICNAGRFSEDEG RFFFQQLISGVSYCHSMQICHRDLKLENTLLDGSTAPRVKICDFGYSKSSLLHSQPKSTVGTPAYIAPEVLTRKEYDGKIADVWSCGVTLYVMLVGAYPF EDPADPRNFKKTIGKILSVQYSVPDYVRVSMECRHLLSQIFVASPEKRITIPEIKNHPWFLRNLPIELMESASWEINDVNNPSQSVEEVLSIVQEARKSL NIPIVGGLLTGGTMDLDDLDADEEDLEDVETSGEFVCPL
SnRK2.9	Phvul.003G012300	9	CDS	1095	ATGGATCGTTCTGCGATGACTGTTGGGCCAGGAATGGATATGCCAATCATGCATGACAGTGATAGGTATGAACTGGTCCGTGATATTGGGTCGGGGAATT TTGGGGTGGCTAGGCTCATGAGGGACAAGCACACTGAGGAGCTTGTTGCTGTGAAGTATATAGAGAGAGGTGAAAAGATAGATGAAAATGTACGAAGGGA AATTATAAATCACAGATCATTGAGGCATCCCAATATTGTCAGGTTCAAGGAGGTCATACTAACCCCTACACATTTGGCTATTGTGATGGAATATGCTTCT GGAGGAGAGTTATTTGAACGGATTTGCAAAGCAGGACGATTTGGTGAAGATGAGGCACGGTTCTTCTTCCAACAACTTATATCAGGGGTTAGCTTC…
			Protein	364	MDRSAMTVGPGMDMPIMHDSDRYELVRDIGSGNFGVARLMRDKHTEELVAVKYIERGEKIDENVRREIINHRSLRHPNIVRFKEVILTPTHLAIVMEYAS GGELFERICKAGRFGEDEARFFFQQLISGVSFCHAMQVCHRDLKLENTLLDGSPAPRLKICDFGYSKSSVLHSQPKSTVGTPAYIAPEVLLKKEYDGKIA DVWSCGVTLYVMLVGAYPFEDPGEPTNFRKTIQRILKVQYSIPDYVQISPECRHLISRIFVADPEQRITIPDIRSHGWFLTNLPADLMVDNTMSNQFEEP HQPMQSVEEIMQIIREATIPGAKTQSLNQYLTGSLDMDDDDMDEDPETDSDLDIDSSGEIVYAM
SnRK2.10	Phvul.002G002200	9	CDS	1017	ATGGAGGAAGAACGGTACGAGACTCTGAAGGAGCTTGGTTCGGGGAACTTTGGAGTGGCGAGGTTGGCCAAAGACAAGAAGACAGGGGAACTTGTTGCTA TCAAATACATAGAAAGGGGAAAAAAGATTGATGCAAATGTCCAAAGGGAGATAGTAAACCACCGATCTCTAAGGCATCCGAATATTATTAGGTTCAAAGA GGTATTTCTGACCCATACTCATTTAGCAATTGTCCTGGAGTATGCTGCTGGAGGTGAACTCTTCGAGAGGATATGCAATGCTGGTCGATTGAGTGAAGAT GAGGCAAGATTTTTCTTCCAGCAACTAGTATCTGGAGTTAGCTATTGTCATTCCATGCAAATATGTCATAGAGATCTGAAATTGGAAAACACTCTA…
			Protein	338	MEEERYETLKELGSGNFGVARLAKDKKTGELVAIKYIERGKKIDANVQREIVNHRSLRHPNIIRFKEVFLTHTHLAIVLEYAAGGELFERICNAGRLSED EARFFFQQLVSGVSYCHSMQICHRDLKLENTLLDENPAPRLKICDFGFSKSALLHSQPKSTVGTPAYIAPEVLSRKEYDGKIADVWSCGVTLYVMLVGAY PFEDPEDPKNFRKSIGRIMSVQYAIPDYVRVSKECRHLISCIFVANPAKRITMSEIKQHLWFRKNLAREIIEGERRGYEETQKEQPSQSVEEVMKIIDEA RTKIHTSEQTSTGSSNVVHGDEANEELNDHFTKYVALQ
SnRK2.11	Phvul.002G249300	9	CDS	933	ATGGAGAAGTACGAGGTAGTTGAAGAGAACGTAGGGTATGGAAGATTCGCAATGGTGAAACTTATGCGTCACAGAGAGACCAAACACCTCGTTGCAGTCA AATTCATCCCAAGGGACCATATGATTAACGAGAAGGTGGAAAGGGAAATCATAAACCATAGATCTCTTCGTCATCCCAATATTGTTCAGTTCATAGAGGT GGCTTTGACTCCAACACATCTTGCAATAGTTATGGAGTATGCAGCTGGTGGAGAGTTGTTTTATCAAGTTCTTAACGTAGGAACAATGACAGAAGATAGA GCTCGATATTTCTTCCAGCAGTTGATTGCAGGAGTTAGTTATTGCCACGAAATGGAAATATGTCATCGAGACCTGAAGTTGGAGAATACCTTATTG…
			Protein	310	MEKYEVVEENVGYGRFAMVKLMRHRETKHLVAVKFIPRDHMINEKVEREIINHRSLRHPNIVQFIEVALTPTHLAIVMEYAAGGELFYQVLNVGTMTEDR ARYFFQQLIAGVSYCHEMEICHRDLKLENTLLDGSPANRLKICDFGYSKSCLLHSKTHSKIGTPAYIAPEIISGKDYDGKLADVWSCGVILYAMLVGTLP FEDKADRQNLRKIVQRVLVVQYEFPDNVLCEDSKNLISRIFVANPAKRITMEEIKSHPWFLKNLPEELREGAHYVYHNEENTKHCLQSIEEIMNIVNEAK TTPVASSPNL
SnRK3.1	Phvul.006G174900	1	CDS	1311	ATGGAGAAAAATGTTCTCATGCAAAAGTATGAAATTGGACGTTTCCTTGGACAAGGAAATTTCGCCAAAGTTTACCATGCAAAGAACTTGAAGACAGGTC AGAGCGTGGCCGTGAAAGTAATCAACAAAGAGATGATGATGAAGGTGGGTATGGAGGAGCAAATCAAGCGTGAAATCTCAGTGATGCGCCTTGTGAGGCA CCCCAACGTTGTGCAGCTGTATGAGGTGATGGCAACCAAGAAAAAGATATATTTTGCAATGGAAATGGTGAAAGGTGGTGAACTTTTTGATAAAGTGTCC AGAGGGAGGTTGAGGGAGGATGTAGCAAGAAAATATTTTCAGCAGCTGATTGATGCTGTTGATTACTGCCACAGCCTAGGGGTGTGTCATCGTGAT…
			Protein	436	MEKNVLMQKYEIGRFLGQGNFAKVYHAKNLKTGQSVAVKVINKEMMMKVGMEEQIKREISVMRLVRHPNVVQLYEVMATKKKIYFAMEMVKGGELFDKVS RGRLREDVARKYFQQLIDAVDYCHSLGVCHRDLKPENLLVDENGDLKITDFGLSALVESRKNNGLLHTVCGTPAYVAPEVIKKKGYDGAKADIWSCGVIL YVLLAGFVPFSDKNLMEMYKKIIKADCQFPKWFSPDVNRLIYRILDPNPTRRITIAKIVQSRWFRKGYVQIQEFQLPPLFPRNGADILDVQVAFGSSDSD GSPMSIKEESPLKLYQFNAFDLISLSSGLDLSGLFENDQNERQLTRFTTRETPSTVVSMLEEIAQIDDKFKVSKKDGVVRLEGCQTGIKGQLTLDA…
SnRK3.2	Phvul.006G076200	1	CDS	1389	ATGGAGAGTAAACCAAATATCTTAATGCAAAGATATGAGTTAGGAAGATTACTTGGTCAGGGAACCTTTGGAAAGGTTTACTATGCTAGAAGTGCAATAA CTAACCAGAGTGTGGCTATTAAAATGATTGACAAAGATAAGATTATGAAAACGGGGCAAGTTGAACAAATCAGGCGTGAAATATCTGTTATGAGATTGGC TAGACACCCCAATATTATACAGCTTTTTGAGGTTATGGCTAACAAGAAAAAGATTTACTTTGTTATGGAATATGCTAAAGGTGGTGAGCTCTTCAACAAG GTGGCCAAAGGAAAACTCAAGGAAGATGTCGCACACAAGTATTTTAAGCAGCTAATTAATGCTGTGGATTTTTGTCACAGTAGAGGTGTGTTCCAC…
			Protein	462	MESKPNILMQRYELGRLLGQGTFGKVYYARSAITNQSVAIKMIDKDKIMKTGQVEQIRREISVMRLARHPNIIQLFEVMANKKKIYFVMEYAKGGELFNK VAKGKLKEDVAHKYFKQLINAVDFCHSRGVFHRDIKPENILLDENGNLKISDFGLSALVESKRQDGLLHTPCGTPAYVAPEVIKRKGYDGTKADIWSCGI VLFVLLAGYLPFHDPNLIEMYRKISKAELKCPNWFPPEVCKLLGMMLDPNPETRIPISNIREYCWFKKEPNVKNKRSVVENNTVSSSGTVLPDQNDCDGL AAEANGESVAPLSINAFDIISRSVGFDLSRFFDDSFQKKESRFSSRLPANVIISKLEDIAKQLRMKIKKKAAGLLKLEGLKEGRKGVLTIDAEIFQ…
SnRK3.3	Phvul.003G138278	1	CDS	1320	ATGGAACCGCCATTGCAACAGCAACCGCCGCCGCCGCCACCACCGCGCTCACTCATCATCCTCGGAAAATACCAGCTGACGCGCCTCCTCGGCCGTGGCA GCTTCGCCAAGGTCTACCAGGCACGATCCCTAATCGACGGCGCCACCTTCGCCGTCAAAATCATCGACAAGGCCAAAACCGTCGACGCCCGCATGGAGCC CCGCATAATCCGCGAGATCGACGCGATGCGCCGCCTCCACCACCACCCTAACATCCTTAAAATCCACGAAGTCATGGCCACGAAGACCAAAATCCACCTC ATCGTGGAGCTCGCCACCGGTGGAGAGCTCTTCGCCAGAATCTCCCGTCGAGGCCGTTTGCCGGAGTCCACGGCTCGCCGGTACTTCCAGCAGCTG…
			Protein	439	MEPPLQQQPPPPPPPRSLIILGKYQLTRLLGRGSFAKVYQARSLIDGATFAVKIIDKAKTVDARMEPRIIREIDAMRRLHHHPNILKIHEVMATKTKIHL IVELATGGELFARISRRGRLPESTARRYFQQLVSALRFCHRNGVAHRDLKPQNLLLDGEGNLKVSDFGLSALPEHLKNGLLHTACGTPAYTAPEILRQNG GYDGSKADAWSCGLILYVFLAGYLPFDDTNIPAMCKRIYRRDYQFPDWITKPARYVIYKLLDPNPESRMGLEALFGNSWFKKSLRPETAEESAFGWDNVY VKGCYYEGAKCSGVNAFDIISMSSGLNLTRLFETTSDGGSRREKRFTSSARVEVVEEKVKEVGGVLGFKLEAGKTINGAIALLKGKVALVFEVLQI…
SnRK3.4	Phvul.003G148600	15	CDS	1410	ATGGGGTTTGAGAACAAAATTGGGAAGTATCAGCTTGGAAGGACAATTGGAGAAGGTAGTTTCTCTAAGGTTAAGCTAGCTGTCAATGGCAGCAATGGTC AGAAGGTTGCGGTCAAGGTCATTGATAAGCATATGATCCTAGAAAACAATCTTAAGAATCAGGTTAAAAGAGAGATCAGAACAATGAAACTTCTGCATCA TCCCAATATAGTTAGAATTCACGAGGTTGTTGCCACAAAAACGAAGATATACATCGTGATGGAATATGTATCAGGAGGACAACTACTAGACAAGTTGTCC TATGGAGAGAAGCTGAATGAACGTGAGGCAAGAAAACTATTCCAGCAACTCATTGATGCCCTGGACTACTGCCATAACAAAGGGGTGTATCATCGA…
			Protein	469	MGFENKIGKYQLGRTIGEGSFSKVKLAVNGSNGQKVAVKVIDKHMILENNLKNQVKREIRTMKLLHHPNIVRIHEVVATKTKIYIVMEYVSGGQLLDKLS YGEKLNEREARKLFQQLIDALDYCHNKGVYHRDLKPENLLLDSKGNLKVSDFGLSALQKCNDVLTTRCGSPCYVAPELLLSKGYNGAAADVWSCGVILFE LLAGYLPFNDQNLMNLYAKIWKSEYKCPPWFTRSQRKLIAKILEPRAAKRITISDIIEDPWFQTDYKPVFASEFDQNINLEGVDVAFNSIEENVRETTVS KSSSFINAFQLIAMSRDLDLSGLFEEQDEKEQTRRLGSKHTINETIEKIETAATNVRLSVEKISNFKIKMQPKQIMTMTKCSKSYLSAKVIEVAPA…
SnRK3.5	Phvul.006G174800	1	CDS	1524	ATGGCCGACGTCGTTTCGAAGACCCCTCCCAACACCACCACCACCCCCACGAGCCACCACAAGAAGGAGTCATCGAACCTTCTATTGGGTCGTTTCGAGA TTGGGAAGCTCCTTGGTCATGGAACCTTTGCGAAGGTCTACTACGCGCGGAACCTGAAAACCGGCGAAGGCGTGGCCATCAAGGTAATCGACAAGGAGAA GATTCTGAAGGGAGGTTTGGTGGCACACATAAAGCGCGAGATCTCCATCCTCCGCCGCGTGCGCCACCCCAACATCGTGCAACTCTTCGAAGTCATGGCC ACCAAGAGCAAGATCTATTTCGTAATGGAATACGTTCGCGGGGGCGAGCTTTTCAACAAGGTCGCAAAAGGAAGGCTCAAAGAAGAGGTTGCCAGG…
			Protein	507	MADVVSKTPPNTTTTPTSHHKKESSNLLLGRFEIGKLLGHGTFAKVYYARNLKTGEGVAIKVIDKEKILKGGLVAHIKREISILRRVRHPNIVQLFEVMA TKSKIYFVMEYVRGGELFNKVAKGRLKEEVARKYFQQLISAVGFCHARGVYHRDLKPENLLLDENGNLKVSDFGLSAVSDQIRQDGLFHTFCGTPAYVAP EVLARKGYDGAKVDLWSCGVVLFVLMAGYLPFHDQNVMAMYKKIYRGEFRCPRWFSPDLSRLLTKLLDTKPETRIAIPEIMENKWFKKGFKQIKFYVEDD RLCNVDDDVLLDNDDDVASVASFSDYSISESDTEVDFRRKNTPLPRPPSLNAFDIISFSPGFDLSGLFEEKEDETRFVTAAPVNMIISKLEEIAQL…
SnRK3.6	Phvul.001G248700	1	CDS	1332	ATGGGGAAAAGAGGGAATGTGTTGATGCAGAAGTATGAACTTGGGAAACTATTAGGGCAAGGAAACTTTGCAAAGGTTTACCATGCAAGGAACCTCAAAA CTGGGGAGAGTGTTGCCGTTAAGGTGATTGAAAAGGAGAAAATTCTAAAAAATGGGTTGGAGGATCAAACGAAGCGAGAGATATCTATCATGAAACGGAT TAAACACCCCAATGTTTTGCAGCTGTATGAGGTCTTGGCCACCAAGACCAAGATTTACTTCATCATAGAATATGCCAAAGGGGGTGAACTTTTCAACAAG GTGGCTAAAGGTAGATTCAGTGAGGACAGGACAAGGAAGTACATTCAACAATTGTTCAGTGCTGTTGATTTTTGCCACAGCAAGGGCGTTTATCAC…
			Protein	443	MGKRGNVLMQKYELGKLLGQGNFAKVYHARNLKTGESVAVKVIEKEKILKNGLEDQTKREISIMKRIKHPNVLQLYEVLATKTKIYFIIEYAKGGELFNK VAKGRFSEDRTRKYIQQLFSAVDFCHSKGVYHRDLKPENLLLDENGVLKVADFGLSAFVESHRQDNMLHTVCGTPAYVAPEVVSRKGYDGAKSDVWSCGV ILFVLLAGHLPFYDLNLMSLYRKIGRGEYRCPNWFSVEVRRLLAKILDPNPDTRISMAKVMESSWFRKGLKPRSGQVKRESAKVALINSDQVFGLCENTR DAYVDADQELVVPAHLNAFDIISLSAGLDLSGLFANIGEQEHIKFTFMSSASSIMSTVEDIARILRMMIIKKDGGLLKLVRSRAGRKEPLSIDVEI…
SnRK3.7	Phvul.005G181900	1	CDS	1377	ATGGATCGCGGATCCAACGGCACGGGAACGGGCACGGGTAGCAGCAGGAACATCCTGTTCAACAAGTACGAGATAGGGAAGATCCTGGGGCAGGGGAACT TCGCCAAAGTCTACCACGGGAGAAACCTCAGCACCAACGAGAGCGTGGCCGTGAAGGTCATCAAGAAAGAGAGGCTCCAGAAGGATAAGCTGGTGAAACA GATCAAACGCGAGGTCTCCGTCATGCGCCTGGTGCGCCACCCCCACATCGTGCAGCTCACGGAGGTCATGGCCAACAAAGCAAAAATCTTCATGGTCGTG GAGTACGTCAAGGGAGGAGAACTCTTCGCCAAGGTGGCCAAGGGAAAGATGAAGGAAAACATCGCCCGGAAGTACTTCCAACAGCTCATCAGCGCC…
			Protein	458	MDRGSNGTGTGTGSSRNILFNKYEIGKILGQGNFAKVYHGRNLSTNESVAVKVIKKERLQKDKLVKQIKREVSVMRLVRHPHIVQLTEVMANKAKIFMVV EYVKGGELFAKVAKGKMKENIARKYFQQLISAVDFCHSRGVTHRDLKPENLLLDENEDLKVSDFGLSALPDQRRSDGMLVTPCGTPAYVAPEVLKKKGYD GSKADIWSCGVILFALLSGYLPFQGENVMRIYSKSFKADYAFPEWISPGAKRLISNLLVVDPQKRYSIADIMKDPWFQVGFLRPIAFSMKETALEDNIDF NGEEDGSEDGNGSNNDRGEVAPARPSYNAFEIISSLSHGFDLRNLFETRKRSPSMFISKHSASTVMAKVEAVAKKLKFRVTGKKEFTVRMQGETEG…
SnRK3.8	Phvul.008G248900	1	CDS	1332	ATGGAGAACAAATCAAGAATCTTGATGCAAAAATATGAACTAGGAAGGTTACTAGGCAAAGGAACGTTTGGAAAAGTCTACTATGGCCGTAGTACAGTAA CTAACCAAAGTGTGGCCATTAAAGTGATTGACAAGAATAAAGTTATAAGAACTGGGCAGGCTGATCTCATTAAAAGGGAAATATCTATTATGAGACTGGT CAAGCACCCAAATGTTATTGAGCTTTTTGAGGTCATGGCCACGAAGAGTAAGATTTACTTTGTTATGGAATATGCTAAGGGAGGAGAACTGTTTAAGAAG GTGGCCAAAGGAAAGCTCAAAGAAGATGTTGCACACAAGTATTTTCGGCAGCTAGTGAATGCAGTGGATTTTTGTCACAGTAGAGGTGTGTGCCAT…
			Protein	443	MENKSRILMQKYELGRLLGKGTFGKVYYGRSTVTNQSVAIKVIDKNKVIRTGQADLIKREISIMRLVKHPNVIELFEVMATKSKIYFVMEYAKGGELFKK VAKGKLKEDVAHKYFRQLVNAVDFCHSRGVCHRDIKPENILLDENDNLKISDFGLSALAESKHQDGLLHTACGTPAYVAPEVIKRKGYDGAKADIWSCGV VLFVLLAGYFPFQDPNLMVMYRKISKAEFTCPRWFPAGVRRLLSKMLDPNPNTRISMDKIKQCSWFMKWPNGRQTTQEGENRSVSPSITNHSEQCGDGSN GLAAEARKESAVPVSINAFDIISLSPGFNLCGFFEDSFQKREARFTSRQPASVIIFRLEEMANGLKMKIKKRAAGLLKMEGLHEGRKGILSIDAEI…
SnRK3.9	Phvul.002G238800	1	CDS	1539	ATGAACGCCATGGCAGAGCTCAGTCCCAAGAAGGAAAATCCGAACCTTCTGCTGGGCCGGTTCGAGCTGGGAAAACTCCTGGGGCACGGAACCTTCGCGA AGGTTCACCACGCCAGGAACATCAAAACCGGAGAAGGAGTGGCCATCAAGATCATAAACAAGGAAAAGATCCTCAAGGGCGGTTTGGTGTCCCACATCAA GCGCGAGATCTCCATCCTCCGCCGCGTCCGCCACCCCAACATCGTCCAACTCTTCGAAGTTATGGCCACCAAAACCAAGATCTACTTCGTCATGGAGTTC GTACGCGGCGGCGAGCTCTTCAACAAGGTCGCCAAGGGAAGGTTGAAGGAAGAAGTTGCCAGAAAGTACTTCCAGCAGTTGGTTTCCGCGGTGGAG…
			Protein	512	MNAMAELSPKKENPNLLLGRFELGKLLGHGTFAKVHHARNIKTGEGVAIKIINKEKILKGGLVSHIKREISILRRVRHPNIVQLFEVMATKTKIYFVMEF VRGGELFNKVAKGRLKEEVARKYFQQLVSAVEFCHARGVFHRDIKPENLLLDEDGNLKVSDFGLSAVSDQIRQDGLFHTFCGTPAYVAPEVLARKGYDGA KVDIWSCGVVLFVLMAGYLPFHDHNVMAMYKKIYRGEFRCPRWFSPELARLLSRLLDTNPQTRISIPEIMENRWFKKGFKQIKFYVEDDRVCSFDDKLQL HPHDGGGDDDLATSDSEVEIRRKNSHHASLPRPASLNAFDIISFSQGFDLSGLFEEKGDEARFVSSAPVSKIISKLEEVAQLVSFTVRKKDYRVSL…
SnRK3.10	Phvul.007G279600	1	CDS	1269	ATGGAAGCGTCTCCGCCACCACGCACCATCCTCGGCAGGTACCAGCTCACGCGCTTCCTTGGCCGCGGCAACTTCGCCAAAGTGTACCAGGCGCGCTCCC TCGTAGACGGCGCCACGCTCGCCGTCAAGGCCATCGACAAGTCCAAGACGGTCGACGCCGCCATGGAGCCCCGCATCGTGCGCGAGATCGACGCCATGCG CCGCCTCCAGAACCACCCAAACATCCTCAAAATCCACGAGGTCCTCGCCACAAAGACCAAAATCTACCTCGTCGTCGACTACGCCGGCGGAGGCGAGCTC TTCTCCAAGCTCTCCCTGCGCGGCCGCCTCCCGGAGTCCCTGGCGCGGCGCTACTTCTCCCAGCTCGTCTCCGCGCTCCTCTTCTGCCACCGCCAC…
			Protein	422	MEASPPPRTILGRYQLTRFLGRGNFAKVYQARSLVDGATLAVKAIDKSKTVDAAMEPRIVREIDAMRRLQNHPNILKIHEVLATKTKIYLVVDYAGGGEL FSKLSLRGRLPESLARRYFSQLVSALLFCHRHGIAHRDLKPQNLLLDAAGDLKVSDFGLSALPEHLRDDLLHTACGTPAFTAPEILRRVGYDGSKADAWS CGVILYNLLAGHLPFDDSNIPAMCRRISRRDYQFPEWISKSARSLIYQLLDPNPKSRISLERVFDCRWLRNKKAVRCNVLEESVLESDLYNKCCDGYKLG MNAFDIISMSSGLDLRGLFETTSEKGRRREKRFSSEKSVGTVEAKVKEVGERLGFRIEVGKNGAIGLGKGKVGLVVEVFEIVSDLLLVSVKVVDGA…
SnRK3.11	Phvul.003G165700	14	CDS	1359	ATGAATGAACGTCGAAAAACCATGAAGGTGAGGAGAAAGATCGGGAAGTATGAGGTGGGGCGAACTATTGGCGAAGGCACGTTCGCCAAGGTCAAGTTCG CGATAAATTCCGAAACAGGGGAGAGCGTGGCCATTAAAGTTATGGCTAAGACCACCATTCTCCAGCACAGAATGGTTGATCAGATTAAAAGAGAGATATC CATTATGAAGATTGTCAGGCATCCTAATATAGTTAGATTGCACGAGGTTTTGGCTAGCCAGACCAAGATCTACATAATCCTTGAATTTGTGATGGGAGGG GAACTATATGACAAAATTGTTCAGCTGGGAAGGCTTTCTGAAAATGAATCTAGGCGCTATTTTCAACAACTTATAGACGCTGTTGATCATTGTCAT…
			Protein	452	MNERRKTMKVRRKIGKYEVGRTIGEGTFAKVKFAINSETGESVAIKVMAKTTILQHRMVDQIKREISIMKIVRHPNIVRLHEVLASQTKIYIILEFVMGG ELYDKIVQLGRLSENESRRYFQQLIDAVDHCHKKGVYHRDLKPENLLLDAYGNLKVSDFGLSALTKKGVGLLHTTCGTPNYVAPEVLGNRGYNGAAADVW SSGVILYVLMAGHLPFEEPDLPTLYRRINAAEYVCPFWFSAETKSFIHKILDPNPETRLKIEEIRKDPWFQKNYIPVKLGEYEQVNLDDVRAVFDDIEDQ YVAEQSEITEGGPLIMNAFEMIALSQGLNLSPLFDRHQDYVKRQTRFVSRKPAKVIISSIEAVAESMGLKVHSRNYKVRLEGFSANKVGQFAVVLE…
SnRK3.12	Phvul.010G118300	14	CDS	1311	ATGAGCGGGAAGCCGGTGAGACCTCGTACACGTCTGGGGAAGTACGAGCTCGGAAAAACCATTGGCGAGGGAAGCTTTGCGAAGGTCAAGTTCGCAAAGA ACGTTGAGAATGGAAACCATGTAGCAATCAAAATCCTCGACCGTAAGCACGTACTCAGCCACAAGATGACGGAACAGCTGAAGAAAGAAATTTCAGCGAT GAAGATGATCAATCATCCAAACGTTGTCAAAATTTATGAGGTGATGGCAAGCAAAACAAAGATCTACATTGTCCTAGAGTTGATTAATGGAGGAGAACTA TTTGACAAAATAGCTCAGGATGGGAGACTTAAAGAGGATGAAGTAAGAAGTTATTTTCACCAACTAATCAATGCAGTTGACTACTGCCATAGTAGA…
			Protein	436	MSGKPVRPRTRLGKYELGKTIGEGSFAKVKFAKNVENGNHVAIKILDRKHVLSHKMTEQLKKEISAMKMINHPNVVKIYEVMASKTKIYIVLELINGGEL FDKIAQDGRLKEDEVRSYFHQLINAVDYCHSRGVYHRDLKPENLLLDSNGILKITDFGLSTYAQKEDELLRTACGTPNYVAPEVLKDRGYVGSTSDIWSC GVILFVLMAGYLPFDEPSQMALYKKIGKAQFTCPSWFSSEAKKLLKRILDPNPLTRIKIPEIIEDEWFKKGYKPAIFTEEEDVNVDDVAAAFNDSKENFV TERKEKPVSMNAFELISRSQSFNLENLFEKETNGIVKKETHFTSQHPANEIMSKIEEAAKPLGFNVHKRNYKMKLQGDKSGRKGHLSVATEVFEVA…
SnRK3.13	Phvul.009G145400	14	CDS	1341	ATGGTGCTGAGGAAAGTTGGGAAGTATGAGATTGGGAGGACGATTGGGGAGGGAACTTTTGCGAAAGTGAAATTCGCTCAGAACACAGAAACTGGAGAGA GCGTGGCCATGAAAGTGCTCGACCGTAGCACCATCATCAAGCACAAGATGGTCGACCAGATCAAGAGGGAGATTTCTATTATGAAGCTAGTTAGGCATCC TTATGTTGTTCGCCTGTACGAGGTTCTTGCAAGCCGTACTAAGATTTACATCATATTGGAGTTCATCACGGGTGGTGAATTGTTCGATAAAATTATACAC CATGGCCGTCTTAGTGAAGCTGATTCTAGAAGATATTTCCAACAGCTTATTGATGGTGTAGATTATTGCCACAGCAAGGGAGTTTATCATAGAGAT…
			Protein	446	MVLRKVGKYEIGRTIGEGTFAKVKFAQNTETGESVAMKVLDRSTIIKHKMVDQIKREISIMKLVRHPYVVRLYEVLASRTKIYIILEFITGGELFDKIIH HGRLSEADSRRYFQQLIDGVDYCHSKGVYHRDLKPENLLLDSLGNIKISDFGLSALPEQGVSILRTTCGTPNYVAPEVLSHKGYNGAVADVWSCGVILYV LLAGYLPFDELDLTTLYSKIERAEFSSPPWFPVGAKILIKRILDPNPETRMTIEQIRNDEWFQRSYVPVSLLEYEDVNLDDVNAAFDEAEEQRADQQCDN EDMGPLMLNAFDLIILSQGLNLATIFDRGQDSVKYQTRFITQKPAKVVLSSMEVVAQSMGYKTHIRNYKMRVEGVSANKTSYFSVILEIFEVAPTF…
SnRK3.14	Phvul.003G156900	1	CDS	1302	ATGAGTGAGAAAGAGAAAGAGAAAGAGAAAGGGGTGAGCGAGGGATCGACGTTGTTGCACGGAAAGTACGAGCTGGGGAGGGTGTTGGGGCATGGAACGT TCGCGAAGGTGTACCACGCGCGGAACCTGAAGACGGGGCAGCACGTGGCGATGAAGGTGGTGGGGAAGGAGAAGGTGATAAAAGTGGGGATGATGGAGCA GGTAAAGAGGGAGATCTCGGTTATGAAGATGGTGAAGCACTCAAACATCGTGGAACTCCACGAAGTCATGGCCAGCAAGTCCAAGATCTACATCGCCATG GAGCTCGTGCGCGGCGGAGAGCTCTTCAACAAGGTCTCCAAAGGTCGGTTGAAGGAGGACGTCGCCAGACTCTACTTCCAGCAGCTGATTTCCGCC…
			Protein	433	MSEKEKEKEKGVSEGSTLLHGKYELGRVLGHGTFAKVYHARNLKTGQHVAMKVVGKEKVIKVGMMEQVKREISVMKMVKHSNIVELHEVMASKSKIYIAM ELVRGGELFNKVSKGRLKEDVARLYFQQLISAVDFCHSRGVYHRDLKPENLLLDEHGKLKVSDFGLTAFADHLKEDGLLHTTCGTPAYVSPEVIAKKGYD GAKADIWSCGVILYVLLAGFLPFQDDNLVAMYKKIYRGDFKCPPWFSVEARRLVTRLLDPNPNTRISISKVVESSWFKKPVPRKVEDVAEMDLEEKCETP ATMNAFHIISLSEGFDLSPLFEEKKREEMRFATAGTPSSVISRLEEVAKAGKFDMKSSETKVRLQGQERGRKGKLAIAADIYSVTPSFMVVEVKKD…
SnRK3.15	Phvul.008G085000	1	CDS	1158	ATGAGAGAGGCGCAGAACGACACCGTGGGGGCCGAACTACCAAACACAAACTACGACGTTCCATCCGGCGTCGTTTTGTTCGGGAAGTACGAGTTGAAGA GGTTACTGGGAGTTGGCGCGTTCGCCAAGGTGTACCACGCCACCAGCGTCGACACGCGCCAGGGCGTGGCGGTTAAGGCCGTCAGCAAAAGCAAGGTCGT AAACGGAGGTTTTGCCGCCAACGTCGAGCGCGAGATCTCTATCATGCGCCGCCTCCACCACTCCAACATCGTTAACCTCTTCGAAGTCCTCGCGACGAAG ACGAAAATATACTTCGTCATGGAGTTTGCAGCTGGCGGCGAACTCTTCCACGAGGTGGCCGGAAAGGGGCGCCTGGAGGAGGACGCCGCCAGGTTT…
			Protein	385	MREAQNDTVGAELPNTNYDVPSGVVLFGKYELKRLLGVGAFAKVYHATSVDTRQGVAVKAVSKSKVVNGGFAANVEREISIMRRLHHSNIVNLFEVLATK TKIYFVMEFAAGGELFHEVAGKGRLEEDAARFYFRQLISALKHCHSRGVFHRDLKLDNLLLDENGDLKVSDFGLSAVTGQIRSDGLLHTVCGTPAYVAPE ILVKRGYDGAKVDLWSCGVVLFALTAGYLPFNDCNVTVLYRKIYRGQFRFPRWMSSDLRCLLSRLLDTNPETRITIHEIYQNTWFNAGENRYNPVRVKKT ECVCAESQTGFSSLNAFDLISFSTGLDMSALFEDPNVSDSVERVVCAAEPENIIGRMEAVAEEGRVVVRREGNRGGRSWKGRMVI
SnRK3.16	Phvul.003G121600	12	CDS	1266	ATGCGACTTGGGAAATACGAGTTGGGTAGGACCCTTGGTGAAGGCAACTTTGGTAAAGTCAAGTTCGCTAAGCATACTGATTCTGGTCAACCTTTTGCTG TTAAGATCATTGAGAAGAACAAGATCATCCATCTCAACATTACCAACCAGATAAAGAGGGAGATAGCCACCTTAAAGCTCCTCAGACATCCCAACGTTGT CAGATTAAACGAGGTCTTGGCTAGCAAAACAAGAATTTATATGGTACTTGAGTACGTGAATGGAGGGGAGTTATTTGACATAATTGCATCCAAAGCTAAA CGTTCGGAAGGTGAAGGTAGAAAGCTGTTCCAACAGTTGATTGATGGGCTGAGCTACTGCCACAGTAAAGGTGTCTTCCACAGGGATCTCAAGCTT…
			Protein	421	MRLGKYELGRTLGEGNFGKVKFAKHTDSGQPFAVKIIEKNKIIHLNITNQIKREIATLKLLRHPNVVRLNEVLASKTRIYMVLEYVNGGELFDIIASKAK RSEGEGRKLFQQLIDGLSYCHSKGVFHRDLKLENVLVDNKGNLKITDFGLSALPQHLREDGLLHTTCGSPNYVAPEVLANKGYDGATSDAWSCGVLLYVI LTGCLPFDDRNMVVLYQKIFKGDVQIPKWLSPGAQNLIKRILDPNPEKRITIAGIKEDPWFKKGYVPANPEDEDVYVDNEAFYIHEEPNEAEDSGSPTLL NAFQLIGMSSCLDLSGFFEKEDVSERKIRFTSNLSVKDLIERIEDTVTEMEFIVQRKNGKLKVSWENKVQKTVGCLSVTVEVFEISLSLYVVELRK…
SnRK3.17	Phvul.008G205700	14	CDS	1326	ATGAGTCAGCCTAAGATCAAGCGCCGAGTTGGTAAATACGAGGTGGGGAGGACAATTGGTGAAGGTACATTTGCAAAGGTGAAATTTGCAAGGAACTCTG AGACAGGAGAACCTGTGGCTCTTAAAATTCTTGACAAGGAGAAGGTGCTCAAGCACAAGATGGCTGAGCAGATCAGGAGAGAGGTAGCTACAATGAAATT AATCAAGCATCCACATGTTGTTCAATTGCATGAGGTCATGGGAAGCAAGACAAAGATATATATTGTTTTGGAGTTTGTGACTGGTGGGGAGCTCTTTGAC AAAATTGTAAACCATGGACGGATGAGTGAAAATGAAGCACGTAGATATTTCCAACAGCTTATAAATGCTGTTGATTATTGCCACAGCAGGGGTGTC…
			Protein	441	MSQPKIKRRVGKYEVGRTIGEGTFAKVKFARNSETGEPVALKILDKEKVLKHKMAEQIRREVATMKLIKHPHVVQLHEVMGSKTKIYIVLEFVTGGELFD KIVNHGRMSENEARRYFQQLINAVDYCHSRGVYHRDLKPENLLLDTLGNLKVSDFGLSALSQQVRDDGLLHTTCGTPNYVAPEVLNDRGYDGATADLWSC GVILFVLVAGYLPFDDPNLMNLYKKISAAEFTCPPWLSFTARKLITRILDPDPTTRITIPEILDDEWFKKDYKPPVFEENGETNLDDVEAVFKDSEEHHV TEKKEEQPTAMNAFELISMSKGLNLENLFDTEQGFKRETRFTSKSPADEIINKIEEAAKPLGFDVQKKNYKMRLANVKAGRKGNLNVATEIFQVAP…
SnRK3.18	Phvul.006G020900	14	CDS	1323	ATGAATGGGCAGAAAATTAAGCGTCGAGTGGGTAAATATGAGGTAGGGAGGACCATTGGGGAGGGAACATTTGCAAAGGTGAAATTTGCTAGGAACTCTG AGACTGGGGAGCCAGTGGCTCTTAAGATTCTTGACAAGGAGAAGGTTCTCAAGTATATGCTGGCTGAGCAGATCCAGAGAGAAATAGCCACAATGAAGTT GATCAAGCATCCAAATGTTGTTCAACTACATGAGGTCATGGGGAGCAAGACAAAAATATACATTATTTTAGAGTTTGTGACTGGGGGAGAGCTTTTTCAT AAAATTTTAAACACTGGACGGATGAGAGAAAAGGAAGCACGAAGACATTTCCAACAGCTTATAAATGCTGTTGACTATTGCCATAGCAGGGGTGTC…
			Protein	440	MNGQKIKRRVGKYEVGRTIGEGTFAKVKFARNSETGEPVALKILDKEKVLKYMLAEQIQREIATMKLIKHPNVVQLHEVMGSKTKIYIILEFVTGGELFH KILNTGRMREKEARRHFQQLINAVDYCHSRGVYHRDLKLENLLLDASGNLKISDFGLSALSQQVRDDGLLHTTCGTPNYVAPEVLNDGGYDGAAADLWSC GVILFVLLAGYLPFDDTNLLNLYKKISAAEFTWPPWLSFSARKLITRILNPNPITRITVQEILCDEWFKKDYKLPVFKETKESNTDDIEAIFKDYEVHNV REKEDQPTAMNAFELISLSKGLNLENLFDIDQGFKREIRFTSKCPANEIINKIEEAAKPLGFDVQKKNFKMKLKNVKAGRKGNLNVATEIFQVAPS…
SnRK3.19	Phvul.006G076600	2	CDS	1314	ATGCCGGAGATCGACAAGGTGGCGGTGGAGGACACTGGCTTGTTCGGAAAGTACGAGCTGGGGCGTGTTATCGGGTGCGGTGCCTTCGCGAAGGTGCACT ACGCGCGCAACGTGCAGACGGGGCAGAGCGTGGCCGTGAAAATCATCAACAAGAAGAAGCTCAACGGAACGGGCCTCGCCGGAAACGTGAAGCGTGAAAT CACCATCATGAGCAAGCTCCACCACCCCAACATCGTGCGTCTCCACGAGGTTCTCGCCACCAAAACCAAAATCTTCTTCGTCATGGACTTCGTCCGCGGC GGTGAGCTCTTCGGGAAGATCTCGAAGGGTCGTTTCGTGGAGGATCTCAGTCGGAGGTACTTCCACCAGCTCATCTCCGCCGTCAGCTACTGCCAC…
			Protein	437	MPEIDKVAVEDTGLFGKYELGRVIGCGAFAKVHYARNVQTGQSVAVKIINKKKLNGTGLAGNVKREITIMSKLHHPNIVRLHEVLATKTKIFFVMDFVRG GELFGKISKGRFVEDLSRRYFHQLISAVSYCHSHGIFHRDLKPENLLLDENGDLRVTDFGLSAVTDQIRSDGLLHTLCGTPAYVAPEILSKKGYDGAKVD VWSCGVVLFVLAAGYLPFNDPNLMVMYKKIYKGEFRCPRWMSPDLRRFLSKLLDTNPETRITLDGMLQDPWFKKGYKEIKFNEEDYMTRSCIGPKDERII NLNAFDLISFSSGLNLSGLFGDAGEGERLVTRKSPEKVLEMAEEAGAAADMEVQRKKDSGVKLEGLNGQFGFEVEVYRLTAELTVVEVRKNCGDAV…
SnRK3.20	Phvul.009G206900	1	CDS	1317	ATGATGGGTGAGAAAAGCAGCACCGGCGAGGCTAATAACTCCCTGCTGCTACACGGGAAGTATGAGTTAGGGCGGCTACTGGGGCACGGAACCTTCGCCA AGGTGTACCACGCGCGGAACCTCAAGAGCGGAAAGAGCGTCGCCATGAAGGTGGTGGGGAAGGAGAAAGTGATGAAGGTGGGGATGATGGAGCAGATAAA AAGGGAGATCTCGGCCATGAACATGGTGAAGCACCCCAGCATCGTGCAGCTCCACGAGGTCATGGCCAGCAAGTCCAAGATCTACATCGCCATGGAGCTC GTGCGCGGCGGCGAGCTCTTTAACAAGATCGCCCGCGGCCGCCTCAGAGAGGAGACGGCGCGCCTCTACTTCCAGCAGCTCGTCTCCGCCGTCGAC…
			Protein	448	MMGEKSSTGEANNSLLLHGKYELGRLLGHGTFAKVYHARNLKSGKSVAMKVVGKEKVMKVGMMEQIKREISAMNMVKHPSIVQLHEVMASKSKIYIAMEL VRGGELFNKIARGRLREETARLYFQQLVSAVDFCHSRGVYHRDLKPENLLLDEDGNLKVTDFGLSTFSEHLRQDGLLHTTCGTPAYVAPEVIGKKGYDGA KADIWSCGVILYVLLAGFLPFQDDNLVALYKKIYRGDFKCPPWFSSEARRLITKLLDPNPNNRITISKIMESSWFKKAVPKNVMGVKREELDLEEKIKQQ EECKSSTMNAFHIISLSEGFDLSPLFEEKKREEKEIRFATTRPASSVISRLEEVAKAVKFDVKKSESQVRLQGQERGRKGKLAIAADLYAVTPSFL…
SnRK3.21	Phvul.009G220200	12	CDS	1377	ATGGTGATTGTAAACCTTGGGAGAAAGGAGGGGCATGGAAAACGACTTGGGAAATACGAGTTGGGAAAGACTCTTGGAGAAGGAAATTTTGGGAAGGTCA AGTTGGCAAGGGACACTGATTCTGGGAAGCTTTTTGCTGTTAAGATCCTTGAGAAGAGCAGGATTATTGACCTCAATAACACTGATCAGATAAAGAGGGA AATATCTACCTTGAAGCTTCTGAAGCACCCTAATGTCGTCAGATTGTACGAGGTCTTGGCTAGCAAAGCCAAAATTTACATGGTACTTGAGTACGTGAAT GGAGGAGAGTTATTTGACAAAATTGCATCCAAAGGTAAACTTGGAGAAGCTGAAGGTAGGAAGATATTCCAACAGTTGACTGATGGTGTGAGCTTC…
			Protein	458	MVIVNLGRKEGHGKRLGKYELGKTLGEGNFGKVKLARDTDSGKLFAVKILEKSRIIDLNNTDQIKREISTLKLLKHPNVVRLYEVLASKAKIYMVLEYVN GGELFDKIASKGKLGEAEGRKIFQQLTDGVSFCHSKGVFHRDLKLENVLLDAKGNIKITDFNLSALPQHFREDGLLHTTCGSPNYVAPEILANKGYDGGT SDIWSCGVILYVILTGYLPFDDRNLAVLYQKIFKGDVQIPRWLSPGAQNIIKRMLDPNPKSRITMAMIKEDEWFKEGYTPANPDNEEEGVYIDDDEAFSI HNASLESDQGSPTSPPLVNAFQLIGMSSSLDLSGLFEKEDVSERKLRFTSTHPPKDLEERIEDIVTGMRCRVQKKNGILKVIQDIKAQKCVGSLSV…
SnRK3.22	Phvul.008G248800	1	CDS	1284	ATGCCGGAAATTGAACAGGCGGCGGCGGAGAGCGCCGTCCTGTTCGGAAAATACGAGGTGGGAAGGCTCCTAGGATGCGGCGCGTTCGCAAAGGTGTACC ACGCGCGTAACACCGAAACGGGGCAGAGCGTGGCAGTGAAAGTCGTAAGCAAGAAGAAACTAGCCGCAACGGGGATGGCCACCAACGTGAAGCGCGAGAT TGCCATTATGAGCCGTCTTCACCACCCCAACATCGTGAAACTCCACGAGGTGTTGGCGACCAAGACAAAAATCTACTTCATCTTGGAATTCGCGAAAGGC GGCGAGCTCTTCGCGAGAATCGCGAAAAATCGATTCAGCGAAGATCTTGCGCGGCGGTTCTTCCAGCAGTTGATCTCCGCCGTCGGGTACTGCCAT…
			Protein	427	MPEIEQAAAESAVLFGKYEVGRLLGCGAFAKVYHARNTETGQSVAVKVVSKKKLAATGMATNVKREIAIMSRLHHPNIVKLHEVLATKTKIYFILEFAKG GELFARIAKNRFSEDLARRFFQQLISAVGYCHARGVFHRDLKPENLLLDEQGNLKVSDFGLGAVKEQIGLDGRLHTLCGTPAYVAPEILAKKGYDGANVD VWSCGVILFVLVAGYLPFNDPNLMVMYRKIYKGEFRCPRWFSMELRRFLARLLDTNPETRITIDEILKEAWFKKGYREVTFGDLGLEWKSEGDGVKDLNA FDIISFSSGLNLSGLFDSVKGVEEGERFMLKDSPEKVVEKVLAAAATVEGIVVRTRKECGVELEGCNGDFAALVEVYRLSAELVVVEVRRRDGNSG…
SnRK3.23	Phvul.009G213000	15	CDS	1374	ATGACGTCACGATCGGGTCAGGGCAGCAGCGAGAGCAGTAGGACCCGTGTGGGGAAGTACGAGTTGGGTCGGACCCTGGGCGAGGGCAATTTCGCCAAGG TAAAGTTCGCTAGGCACGTGGAAAGCGGGGAGAACGTCGCCATCAAGATTCTCAACAAGGAGAAACTTCTCAAGCACAAGATGATTGACCAGATAAAACG AGAAATATCAACAATGAAACTTATTAGACACCCAAATGTCATACGTATGTATGAGGTAATGGCTAGCAAAACAAAGATATACATTGTATTGGAATTCGTG ACTGGTGGAGAGTTGTTTGATAAAATTGCACGCAGCGGGAGGTTGAAAGAAGATGGAGCAAGAAAATATTTTCAACAGCTTATATGTGCTGTGGAT…
			Protein	457	MTSRSGQGSSESSRTRVGKYELGRTLGEGNFAKVKFARHVESGENVAIKILNKEKLLKHKMIDQIKREISTMKLIRHPNVIRMYEVMASKTKIYIVLEFV TGGELFDKIARSGRLKEDGARKYFQQLICAVDYCHSRGVFHRDLKPENLLLDANGVLKVSDFGLSALPQQVREDGLLHTTCGTPNYVAPEVIHNKGYDGA KADLWSCGVILFVLMAGYLPFEETNLTALYKKIYKAEFTSPPWFSSSAKKLINRILDPNPATRITIAEVIENDWFKKGYKPPVFEQDSVSLDDVNSIFSE SMDSQNLVVERREEGHAAPVTMNAFELISKSQGLNLSSLFEKQMGLVKRETRFTSKCSADEIISKIEEAAGPLGFDVKKNNCKLKIQGEKTGRKGH…
SnRK3.24	Phvul.009G087500	1	CDS	1341	ATGGAAGAGTGTCACACGGTGTTCGGAAAGTACGAGATGGGGAGGCTTCTCGGTAAGGGGACGTTTGCCAAAGTGTATTACGGGAAGCAAATAAGCACGG GCGAGAGCGTGGCGATCAAAGTAATGAGCAAAGAGCAGGTGCGGAAGGAAGGGATGATGGAACAGATCAAACGCGAAATCTCGGTTATGCGTTTGGTGCG ACATCCAAACGTGGTGGAACTCAAGGAAGTGATGGCGACGAAGACAAAAATCTTCTTCGTCATGGAATACGTGCGTGGCGGCGAACTCTTCTCCAAAATC TCCAAAGGCAAACTGAAAGAAGATCTGGCCCGCAGATACTTCCAGCAATTGATCAGCGCCATTGATTACTGCCACAGCAGAGGGGTCTCCCACCGC…
			Protein	446	MEECHTVFGKYEMGRLLGKGTFAKVYYGKQISTGESVAIKVMSKEQVRKEGMMEQIKREISVMRLVRHPNVVELKEVMATKTKIFFVMEYVRGGELFSKI SKGKLKEDLARRYFQQLISAIDYCHSRGVSHRDLKPENLLLDDDGNLKISDFGLSALPEQLRYDGLLHTQCGTPAYVAPEVLRKKGYDGSKADIWSCGVV LYVLLAGFLPFQHENLMTMYNKVLRAEFDFPPWFSPESKRLISKILVADPAKRTTISAITRVPWFRKGFPLFSVADTCQVDKQEAVTEEGNNSKVPKFFN AFEFISSMSSGFDLSGLFETKRKTAAVFTSKCSAVAIVAKIAAAARGLSFTVAEMKDFKIRLQGTTEGRKGRLAVTAEVFEVAPEVAVVEFSKSAG…
SnRK3.25	Phvul.010G160900	1	CDS	1332	ATGGATCCGCAGAACGAACACGCCCAAGCTAACCCCAGAAACATAATCTTCAACAAATACGAGATGGGGCGGGTGCTGGGGCAGGGGAACTTCGCCAAGG TCTACCACGGCAGAAACCTCCTCACCAACGACAACGTGGCGATGAAGGTCATAAAGAAGGAGAAGCTGAAGAAGGAGCGATTCGTGAAGCAGATAAAACG CGAGGTTTCGGTGATGAAACTGGTGCGGCATCCCCACATCGTGGAACTGAAGGAAGTGATGGCCACCAAGGGAAAGATCTTCCTCGTCATGGAATACGTC AGGGGCGGGGAACTCTTCACCAAACTCAACAAAGGAAAACTCTCCGAAGACCTCGCCAGAAAGTACTTCCAGCAACTCATCAGCGCCGTCGACCAC…
			Protein	443	MDPQNEHAQANPRNIIFNKYEMGRVLGQGNFAKVYHGRNLLTNDNVAMKVIKKEKLKKERFVKQIKREVSVMKLVRHPHIVELKEVMATKGKIFLVMEYV RGGELFTKLNKGKLSEDLARKYFQQLISAVDHCHSRGVTHRDLKPENLLLDQNEDLRVSDFGLSALPEQRRADGMLVTPCGTPAYVAPEVLKKKGYDGSK ADIWSCGVILYTLLCGYLPFQGENVIRIYRKAFRAEYELPEWVSPPAKNLISNLLVADPAKRYSIPDIMNHPWFQLGFMRPIAFSTKDSEVEQSFDFDDD EVPTRKPTRPFYNAFEIISSLSHGFDLRSLFETRKRSPSMFICKFSASAAMAKVEAAAKKLNFRVTGKKEFVVRMQGAEEGRKGKLAMTVEVFEVA…
SnRK3.26	Phvul.008G084600	1	CDS	1386	ATGGAACAGAAGGGAGGTGTGCTTATGCAAAAATATGAACTTGGTAGATTATTAGGCCAAGGGAACTTTGCAAAGGTCTACCATGCTAGGAATCTGATAA CTGGCACGAGTGTGGCCATTAAGGTAATTGATAAGGAAAAAGTTTTGAAAGTTGGACTGGTTGATCAGATTAAGCGTGAAATTTCAGTGATGAGATTAAT AAGACATCGACGCGTGGTTGAGCTTTATGAGGTAATTGCCTCTAAAACCAAAATTTACTTTGTCATGGAGCTTGCAAAAGGTGGTGAACTCTTCAACAAG GTACTCAAAGGAAGGCTCAAGGTGGATGCTGCTAGGAAATATTTTCAGCAACTGATTAGTGCTGTTGACTACTGCCATAGCAGGGGTGTGTGTCAT…
			Protein	461	MEQKGGVLMQKYELGRLLGQGNFAKVYHARNLITGTSVAIKVIDKEKVLKVGLVDQIKREISVMRLIRHRRVVELYEVIASKTKIYFVMELAKGGELFNK VLKGRLKVDAARKYFQQLISAVDYCHSRGVCHRDLKPENILLDENENLLVSDFGLSALFESKGQDGLLHTTCGTPAYVAPEVINRKGYDGVKADIWSCGV ILFVLLAGHLPFHDSNLMEMYKKIIKGQFKFPKWFAPDVRRLLSRILDPNPKTRISIARIMKCSWFKVGLENPAITPTENQELAPQDADGIFEACENDGP PIAESKHELTKPCNLNAFAIISFSTGFDLSGMFQETVSMKEMRFMSNKPASSIISKLEEICKRLSLKVRKKDGGLLKMEGSKEGRKGTLGVDAEIF…
SnRK3.27	Phvul.008G184400	14	CDS	1341	ATGGTGTTGAGGAAAGTGGGCAAGTATGAGATTGGAAGGACCGTTGGAGAAGGAACCTTTGCCAAGGTAAAGTTCGCACAGAATACGGAAACTGGGGAGA GTGTTGCCATGAAGGTGCTCGACCGTAGCACCATTATCAAGCACAAAATGGTCGACCAGATCAAGATGGAAATTTCTATTATGAAGCTAGTCAGGCATCC ATATGTTGTTCGTCTGTACGAGGTTCTAGCAAGCCGTACTAAGATTTATATCATATTGGAGTTTATTACAGGTGGTGAATTGTTTGATAAAATTGTAAGC CATGGGCGTCTCAGTGAAGCTGATTCTAGAAGATACTTCCAACAGCTTATTGATGGTGTAGATTATTGTCACAGTAAGGGTGTCTATCATAGAGAT…
			Protein	446	MVLRKVGKYEIGRTVGEGTFAKVKFAQNTETGESVAMKVLDRSTIIKHKMVDQIKMEISIMKLVRHPYVVRLYEVLASRTKIYIILEFITGGELFDKIVS HGRLSEADSRRYFQQLIDGVDYCHSKGVYHRDLKPENLLLDSQGNIKISDFGLSAFPEQGVSMLRTTCGTPNYVAPEVLSHKGYNGAPADVWSCGVILYV LLAGYLPFDELDLTTLYSKIEKAQFSCPTWFPVGAKSLMHRILDPNPEHRITIQQIRNDEWFQKGYVPVSLLEYEDVNLDDVNAAFDNVEDQSTNQQFEN DDMGPLTLNAFDMIMLSQGLNLATLFDRGEDSFKYETRFISQKPPKVVLSSMEVVAQSMGFKTHIRNYKMRIEGISANKASYFSVILEVFEIAPTF…
SnRK3.28	Phvul.009G257000	12	CDS	1065	ATGGCTAGCAAAACAAAGATTTACATTGTTCTGGAGTTACTTGATGGGGGAGAGCTATTTGACAAAATAGCTGCAAAGGGGAGACTTAAAGAAGATGAAG CTAGAACTTATTTCCAACAACTTATTAATGCTGTTGACTACTGCCATAGTAGAGGCGTGTATCACAGAGATCTGAAGCCTGAGAATCTTCTTCTGGACTC GAACAGTGTTCTTAAAGTTTCAGATTTTGGATTGAGTACGTACTCGCAGAAAGACGATGAACTGCTCCACACTGCATGTGGAACCCCACATTATGTTGCT CCTGAGGTGATTCATAATAGAGGCTATGCTGGTTCAACATCTGACATCTGGTCTTGTGGAGTCATTCTCTTTGTACTTATGGCTGGGTTCTTGCCC…
			Protein	354	MASKTKIYIVLELLDGGELFDKIAAKGRLKEDEARTYFQQLINAVDYCHSRGVYHRDLKPENLLLDSNSVLKVSDFGLSTYSQKDDELLHTACGTPHYVA PEVIHNRGYAGSTSDIWSCGVILFVLMAGFLPFDGPTHMALFRKIIKAEFSCPSWFPPQAKALLKRILDPNPRTRIKIPELLKDEWFKKGYKPTCFSEEE DLSLDDVAVAFNESNKNLGTEKKVKPVHINAFEFISRSQSFNLDNLLEMQTDEVQQETCFTSQCPANEIMCKIEEAAKPLGFIVQKKNYKMKLQGDHNGR KGHLSVATEVFEVAPSVHMVELRKTGGDTLEFHKFFKIFSSGLQDIVWHTEGKK
SnRK3.29	Phvul.010G067600	1	CDS	1404	ATGGAGCAAAAAGGAGGTGTGCTTATGCAGCGATATGAACTAGGGAGATTATTAGGCCAAGGAACTTTTGCAAAGGTTTATCATGCTAGGAACCTCATAA CTGGCATGAGTGTGGCCATAAAAATTGTTGATAAAGAGAAGATTCTGAAAGTTGGGATGATTGACCAGATTAAGCGTGAAATTTCAGTGATGAGACTAAT CAGGCATCCACATGTTGCTGAGCTTTATGAGGTAATGGCCAGCAAAACCAAAATTTACTTTGTCATGGAGTATGTAAAAGGCGGTGAGCTCTTTGACAAG GTATCCAAAGGAAAGCTCAAGCAGGATGATGCTAGGAAATATTTTCAGCAATTGATCAGTGCTGTTGACTACTGCCATAGCAGAGGTGTGTGCCAT…
			Protein	467	MEQKGGVLMQRYELGRLLGQGTFAKVYHARNLITGMSVAIKIVDKEKILKVGMIDQIKREISVMRLIRHPHVAELYEVMASKTKIYFVMEYVKGGELFDK VSKGKLKQDDARKYFQQLISAVDYCHSRGVCHRDLKPENLLLDEDGNLKVSDFGLSALAETKHQDGLLHTTCGTPAYVAPEVINRRGYDGAKADIWSCGV ILYVLLAGFLPFRDPNLMEMYRKIGKGEFKFPNWFAPDVRRLLSKILDPNPKTRISMAKIMESSWFKKGLQKPTITQNKDEELAPLDTDGVFSFCQNGDP IEPAKDSKPCNLNAFDIISYSSGFDLSGLFEETTDRKKEARFTSDKPASIIISKLEEICKRLRLKLKKKDGGLFKLEGSKEGRKGPLGIDAEIFEI…

## Sheet: Table S3
Table S3: PvSnRK protein localization
Family	Gene ID	Gene Name	BaCelLo	LocTree3	CELLO	WolF PSORT
SNRK1	Phvul.004G032000	SNRK1.1	Nucleus	secreted	Cytoplasmic	cyto: 7, chlo: 4, nucl: 1, mito: 1, cysk_plas: 1
	Phvul.008G039400	SNRK1.2	Nucleus	nucleus	Nucleus, cytoplasm,mitochondria	cyto: 6, nucl: 3, vacu: 2, chlo: 1, plas: 1, E.R.: 1
SNRK2	Phvul.002G002200	SNRK2.1	Nucleus	nucleus	Nucleus, cytoplasm	cysk: 11, cyto: 2, nucl: 1
	Phvul.002G021600	SNRK2.2	Nucleus	nucleus	Nucleus, cytoplasm	cyto: 4, chlo: 3, extr: 2, pero: 2, nucl: 1, E.R.: 1, mito_plas: 1
	Phvul.002G249300	SNRK2.3	Nucleus	nucleus	Cytoplasm	cyto: 11, nucl: 1, cysk: 1, golg: 1
	Phvul.002G261200	SNRK2.4	Nucleus	nucleus	Cytoplasm	cyto: 7, nucl: 3, cysk: 3, golg: 1
	Phvul.003G012300	SNRK2.5	Nucleus	nucleus	Nucleus	cysk: 8.5, cysk_plas: 5.33333, nucl: 2, cyto: 2, mito_plas: 1.33333
	Phvul.003G225800	SNRK2.6	Nucleus	nucleus	Cytoplasm	cysk: 8, cyto: 4, plas: 1, golg: 1
	Phvul.003G247000	SNRK2.7	Nucleus	nucleus	Cytoplasm	cysk: 5.5, cysk_plas: 3.83333, cyto: 3, nucl: 2, extr: 2, mito_plas: 1.33333
	Phvul.003G293600	SNRK2.8	Nucleus	nucleus	Nucleus, cytoplasm, plasma membrane	pero: 6, chlo: 4, mito: 2, cyto: 1, E.R.: 1
	Phvul.006G216400	SNRK2.9	Nucleus	nucleus	Cytoplasm	cysk: 14
	Phvul.008G176300	SNRK2.10	Nucleus	nucleus	Nucleus, cytoplasm	cyto: 10, nucl: 3, golg: 1
	Phvul.009G157800	SNRK2.11	Nucleus	nucleus	Nucleus, cytoplasm	cysk: 8.5, cysk_plas: 5, cyto: 4, golg: 1
SNRK3	Phvul.001G248700	SNRK3.1	Chloroplast	endoplasmic reticulum	Cytoplasm	chlo: 5, nucl: 2, mito: 2, plas: 2, cyto: 1, vacu: 1, E.R.: 1
	Phvul.002G238800	SNRK3.2	Nucleus	endoplasmic reticulum	Nucleus, cytoplasm	chlo: 5, cyto: 3, nucl: 2, mito: 1, plas: 1, extr: 1, E.R.: 1
	Phvul.003G121600	SNRK3.3	Cytoplasm	endoplasmic reticulum	Cytoplasm	cyto: 7, nucl: 2, mito: 2, chlo: 1, plas: 1, pero: 1
	Phvul.003G138278	SNRK3.4	Cytoplasm	endoplasmic reticulum	Cytoplasm	chlo: 7, vacu: 2, E.R.: 2, nucl: 1, plas: 1, pero: 1
	Phvul.003G148600	SNRK3.5	Nucleus	endoplasmic reticulum	Nucleus	nucl: 8, cyto: 3, chlo: 1, cysk: 1, golg_plas: 1
	Phvul.003G156900	SNRK3.6	Nucleus	endoplasmic reticulum	Cytoplasm	cyto: 6, E.R.: 4, vacu: 2, chlo: 1, mito: 1
	Phvul.003G165700	SNRK3.7	Nucleus	endoplasmic reticulum	Cytoplasm	cyto: 5.5, cyto_nucl: 3.5, chlo: 2, mito: 1, plas: 1, vacu: 1, E.R.: 1, pero: 1, golg: 1
	Phvul.005G181900	SNRK3.8	Chloroplast	endoplasmic reticulum	Cytoplasm	chlo: 10, cyto: 2, pero: 1, E.R._vacu: 1
	Phvul.006G020900	SNRK3.9	Cytoplasm	endoplasmic reticulum	Cytoplasm	chlo: 6, mito: 2, plas: 2, nucl: 1, cyto: 1, vacu: 1, E.R.: 1
	Phvul.006G076200	SNRK3.10	Chloroplast	endoplasmic reticulum	Cytoplasm	nucl: 3.5, chlo: 3, cysk_nucl: 2.5, cyto: 2, plas: 2, mito: 1, extr: 1, vacu: 1
	Phvul.006G076600	SNRK3.11	Cytoplasm	endoplasmic reticulum	Cytoplasm	chlo: 4, cyto: 3, nucl: 2.5, plas: 2, cysk_nucl: 2, vacu: 1, E.R.: 1
	Phvul.006G174800	SNRK3.12	Nucleus	endoplasmic reticulum	Cytoplasm	chlo: 6, E.R.: 3, extr: 2, vacu: 2, cyto: 1
	Phvul.006G174900	SNRK3.13	Cytoplasm	endoplasmic reticulum	Cytoplasm	cyto: 7, E.R.: 3, vacu: 2, nucl: 1, pero: 1
	Phvul.007G279600	SNRK3.14	Chloroplast	endoplasmic reticulum	Cytoplasm, Mitochondria	chlo: 4, mito: 3, plas: 2, vacu: 2, nucl: 1, E.R.: 1, golg: 1
	Phvul.008G084600	SNRK3.15	Cytoplasm	endoplasmic reticulum	Cytoplasm	chlo: 4, cyto: 3, nucl: 2.5, cysk_nucl: 2, mito: 1, plas: 1, extr: 1, vacu: 1
	Phvul.008G085000	SNRK3.16	Nucleus	endoplasmic reticulum	Cytoplasm, Chloroplast	cyto: 7, nucl: 3, plas: 2, chlo: 1, E.R._vacu: 1
	Phvul.008G184400	SNRK3.17	Cytoplasm	endoplasmic reticulum	Cytoplasm	cyto: 8, chlo: 2, nucl: 2, mito: 1, plas: 1
	Phvul.008G205700	SNRK3.18	Cytoplasm	endoplasmic reticulum	Nucleus, cytoplasm	chlo: 6, mito: 4, plas: 1, vacu: 1, golg: 1, cysk_nucl: 1
	Phvul.008G248800	SNRK3.19	Cytoplasm	endoplasmic reticulum	Cytoplasm, Chloroplast	chlo: 5, plas: 3, cyto: 2, E.R.: 2, nucl: 1, vacu: 1
	Phvul.008G248900	SNRK3.20	Cytoplasm	endoplasmic reticulum	Cytoplasm, Mitochondria	cyto: 6, E.R.: 3, vacu: 2, chlo: 1, nucl: 1, pero: 1
	Phvul.009G087500	SNRK3.21	Nucleus	endoplasmic reticulum	Cytoplasm, Chloroplast, Mitochondria	cyto: 8, E.R.: 4, nucl: 2
	Phvul.009G145400	SNRK3.22	Nucleus	endoplasmic reticulum	Cytoplasm, Chloroplast, Mitochondria, nucleus	cyto: 4.5, cyto_nucl: 3.5, chlo: 2, plas: 2, E.R.: 2, nucl: 1.5, vacu: 1, golg: 1
	Phvul.009G206900	SNRK3.23	Nucleus	endoplasmic reticulum	Cytoplasm, Nucleus, Mitochondria	cyto: 5, E.R.: 3, chlo: 2, nucl: 2, vacu: 2
	Phvul.009G213000	SNRK3.24	Nucleus	endoplasmic reticulum	Cytoplasm, Nucleus, Mitochondria	chlo: 6, mito: 2, plas: 2, cyto: 1, E.R.: 1, golg: 1, cysk_nucl: 1
	Phvul.009G220200	SNRK3.25	Cytoplasm	endoplasmic reticulum	Nucleus, cytoplasm	cyto: 8, nucl: 3, plas: 1.5, golg_plas: 1.5, mito: 1
	Phvul.009G257000	SNRK3.26	Cytoplasm	endoplasmic reticulum	Nucleus, cytoplasm	chlo: 4, vacu: 3, cyto: 2, nucl: 1.5, cysk_nucl: 1.5, mito: 1, plas: 1, extr: 1
	Phvul.010G067600	SNRK3.27	Cytoplasm	endoplasmic reticulum	Cytoplasm, Nucleus, Mitochondria	nucl: 4.5, chlo: 4, cysk_nucl: 3, cyto: 2, mito: 1, plas: 1, vacu: 1
	Phvul.010G118300	SNRK3.28	Cytoplasm	endoplasmic reticulum	Cytoplasm, Nucleus, Mitochondria	pero: 5, E.R.: 3, plas: 2, chlo: 1, cyto: 1, vacu: 1, golg: 1
	Phvul.010G160900	SNRK3.29	Chloroplast	endoplasmic reticulum	Cytoplasm, Nucleus, Mitochondria	cyto: 7, nucl: 2, mito: 2, chlo: 1, cysk: 1, E.R._vacu: 1

## Sheet: Table S4
Table S4: putative conserved motifs identified MEME in Phaseolus SnRK proteins.
Motiv	Annotation/homolog	Pfam ID	IntePro ID	Sequence	Subfamily found in
1	Protein kinase domain	PF00069	IPR000719	IVSKGRLSEDEARKYFQQLISAVDYCHSRGVCHRDLKPENLLLDEN	All
2	Protein kinase domain	PF00069	IPR000719	DGLLHTTCGTPAYVAPEVLSRKGYDGAKADVWSCGVILYVL	All
3	Protein kinase domain	PF00069	IPR000719	HPNIVRLKEVMATKTKIYIVMEYVKGGEL	All
4	Protein kinase domain	PF00069	IPR000719	KSNVLLGKYELGRLJGZGTFAKVYHARNLETGZSVAVKVJDKEKIJKHGMVEQIKRE	All
5	Protein kinase domain as superfamily	No	IPR011009	PFDDPNLMALYKKIYKAEFTCPPWFSPEARRLJSRJLDPNP	SnRK1, SnRK3
6	Protein kinase domain	PF00069	IPR000719	LVGAYPFEDPEDPKNFRKTIQRILSVQYSIPDYVRISQECRHLJSRIFVABPAKRITIPEIKSHPWFLKNLPRELME	SnRK2
7	no	no	no	GNLKISDFGLSALSE	All
8	Kinase associated domain 1, KA1	no	no	LZGSKEGRKGKLSVAAEIFEVAPSLHVVEV	SnRK3
9	no	no	no	TRITIAEIMZDPWFK	SnRK1, SnRK3
10	Domain NAF/FISL	no	IPR018451	ISLSSGLBLSGLFEE	SnRK3
11	Domain NAF	PF03822	IPR004041	DVVKRETRFTSQKPASEIISKJEEIAKPLGFKVKKKNYKLK	SnRK3
12	no	no	no	RKSAGDTLEYHKFCKNLLRPL	SnRK3
13	Protein kinase domain as a superfamily	no	IPR011009	GNFGVAKLARBKKTKELVAVKYIERGKKIDENVQREIINHR	SnRK1, SnRK3
14	no	no	no	MSYZFEEPDQPLQSVEEIMQIIQEARVP	SnRK2
15	no	no	no	EESEKPLSLNAFDJ	SnRK3
16	no	no	no	KDIVWKWZGDQ	SnRK3
17	Domain KA1/Ssp2, C-terminal	no	IPR028375	FNRMHSSEVAPPVVGQRFPGYMDYPGVGLRPQFPVERKWALGLQSRAQPREIMTEVLKALQELNVCWKKIGHYNMKCRWVAAIPG NHEGMINNNVHSNHY	SnRK1
18	no	no	no	ISIMKLVR	SnRK3
19	Ubiquitin associated domain	PF00627	IPR015940	RLPRYLAVPPPDTLQQAKKIDEEIJQEVVKMGFDRNQLVESLRNRIQNEGTVAYYLLFDNRFRVFSGYLGAEFQESMDS	SnRK1, SnRK3
20	NAF domain	PF03822	IPR004041	EEERFVSKASPSKVIAKVEEVAKKLSFTV	SnRK3
21	no	no	no	FLEYEDVNLDDVNAAFDDSEEQ	SnRK3
22	Kinase associated domain 1 (KA1)	PF02149	IPR001772	SNVVKFEVQLYKAREEKYLLDLQRVQGPQFLFLDLCAAFLAQLRV	SnRK1
23	no	no	no	DIDSSGEIVYAJ	SnRK2
24	no	no	no	MERYEIVKEJG	SnRK2
25	no	no	no	AJTVGPGMDM	SnRK2

## Sheet: Table S5
Table S5:Ka/Ks relationship of all SnRK gene family members of P. vulgaris against all A.thaliana SnRK members
Seq_1	Seq_2	Ka	Ks	Ka_Ks	MYA
Phvul.009G157800	AT5G57630	0.773149	1.83563	0.421189	139.911
Phvul.008G084600	AT5G39440	0.72092	1.74111	0.414058	132.707
Phvul.009G220200	AT5G39440	0.681833	1.66385	0.409793	126.818
Phvul.002G249300	AT1G48260	0.640671	1.63573	0.391673	124.674
Phvul.008G176300	AT5G39440	0.658992	1.70247	0.387081	129.761
Phvul.008G039400	AT5G63650	0.664192	1.73084	0.38374	131.924
Phvul.002G261200	AT5G39440	0.617469	1.62005	0.381141	123.48
Phvul.003G247000	AT5G58380	0.691951	1.84578	0.374883	140.684
Phvul.009G257000	AT5G08590	0.652709	1.75673	0.371547	133.897
Phvul.007G279600	AT5G01820	0.569613	1.58922	0.358423	121.13
Phvul.007G279600	AT2G38490	0.597272	1.67507	0.356564	127.673
Phvul.006G174900	AT5G57630	0.556617	1.57254	0.353961	119.858
Phvul.009G257000	AT1G60940	0.711657	2.01379	0.353392	153.49
Phvul.003G225800	AT5G57630	0.714496	2.02451	0.352923	154.307
Phvul.006G076200	AT1G78290	0.653043	1.87867	0.34761	143.191
Phvul.002G261200	AT5G57630	0.668769	1.94791	0.343327	148.469
Phvul.002G249300	AT4G30960	0.621161	1.81818	0.34164	138.58
Phvul.010G160900	AT4G14580	0.556401	1.63357	0.340605	124.51
Phvul.008G039400	AT2G34180	0.790008	2.32261	0.340139	177.028
Phvul.010G160900	AT5G01820	0.529592	1.59379	0.332285	121.478
Phvul.010G118300	AT1G60940	0.669949	2.0189	0.331839	153.879
Phvul.009G157800	AT5G35410	0.657246	1.99694	0.329126	152.206
Phvul.003G148600	AT5G63650	0.721402	2.20373	0.327354	167.967
Phvul.003G165700	AT3G50500	0.655409	2.03992	0.321292	155.481
Phvul.010G118300	AT1G10940	0.646182	2.02629	0.318898	154.443
Phvul.008G176300	AT5G57630	0.69996	2.20102	0.318017	167.76
Phvul.006G076200	AT5G39440	0.709322	2.2315	0.317868	170.084
Phvul.006G020900	AT1G60940	0.669549	2.13706	0.313304	162.885
Phvul.010G118300	AT4G40010	0.638233	2.04272	0.312443	155.695
Phvul.006G216400	AT5G57630	0.724761	2.32186	0.312147	176.971
Phvul.003G148600	AT2G23030	0.680327	2.18324	0.311613	166.406
Phvul.003G138278	AT2G38490	0.586353	1.89	0.31024	144.055
Phvul.006G174900	AT5G39440	0.698171	2.25089	0.310176	171.562
Phvul.009G157800	AT1G48260	0.724593	2.34997	0.308341	179.114
Phvul.002G021600	AT5G39440	0.68475	2.22822	0.307308	169.834
Phvul.002G021600	AT5G58380	0.715827	2.3343	0.306656	177.919
Phvul.009G145400	AT5G63650	0.694979	2.27613	0.305334	173.485
Phvul.005G181900	AT5G01820	0.506121	1.66895	0.303257	127.207
Phvul.001G248700	AT1G10940	0.666226	2.19955	0.302892	167.648
Phvul.009G220200	AT3G50500	0.729116	2.43313	0.299662	185.452
Phvul.004G032000	AT5G66880	0.652029	2.17848	0.299305	166.043
Phvul.002G249300	AT5G57630	0.66581	2.23501	0.297901	170.351
Phvul.002G261200	AT1G30270	0.625235	2.0991	0.297858	159.993
Phvul.005G181900	AT4G14580	0.550593	1.85417	0.296948	141.324
Phvul.003G293600	AT1G30270	0.648478	2.18888	0.296259	166.836
Phvul.008G248900	AT1G78290	0.639537	2.18254	0.293024	166.352
Phvul.008G248800	AT4G14580	0.494308	1.69193	0.292156	128.958
Phvul.002G021600	AT1G48260	0.627291	2.17307	0.288665	165.631
Phvul.009G257000	AT1G10940	0.64897	2.25676	0.287567	172.009
Phvul.008G205700	AT4G40010	0.609346	2.11969	0.287469	161.562
Phvul.009G220200	AT2G34180	0.511321	1.78361	0.286677	135.946
Phvul.006G076200	AT4G40010	0.642179	2.24747	0.285734	171.301
Phvul.008G184400	AT1G78290	0.602915	2.12234	0.28408	161.764
Phvul.004G032000	AT1G48260	0.652095	2.31702	0.281437	176.602
Phvul.006G174900	AT2G23030	0.651403	2.31495	0.28139	176.444
Phvul.004G032000	AT4G30960	0.68906	2.45587	0.280576	187.186
Phvul.008G248900	AT1G48260	0.582246	2.0824	0.279603	158.72
Phvul.009G213000	AT1G78290	0.625235	2.24126	0.278966	170.828
Phvul.003G138278	AT5G01820	0.57597	2.07847	0.277113	158.42
Phvul.006G174800	AT3G01090	0.807177	2.93265	0.275238	223.525
Phvul.008G084600	AT3G29160	0.695223	2.53358	0.274403	193.108
Phvul.006G216400	AT4G30960	0.665646	2.42901	0.27404	185.138
Phvul.008G205700	AT5G66880	0.648947	2.3694	0.273887	180.594
Phvul.006G076200	AT3G01090	0.753109	2.76589	0.272284	210.815
Phvul.001G248700	AT3G01090	0.704315	2.58919	0.272021	197.347
Phvul.003G247000	AT4G24400	0.626253	2.30353	0.271867	175.574
Phvul.006G216400	AT3G29160	0.603713	2.22474	0.271363	169.569
Phvul.004G032000	AT5G01810	0.667918	2.47007	0.270404	188.268
Phvul.002G238800	AT4G14580	0.504107	1.86561	0.270209	142.196
Phvul.008G084600	AT3G50500	0.726706	2.70425	0.268728	206.117
Phvul.010G118300	AT3G01090	0.665423	2.47667	0.268676	188.771
Phvul.009G220200	AT5G63650	0.678242	2.53856	0.267176	193.488
Phvul.003G121600	AT2G34180	0.467835	1.75264	0.266932	133.585
Phvul.002G002200	AT5G39440	0.650961	2.44053	0.266729	186.016
Phvul.008G176300	AT3G17510	0.624616	2.34598	0.26625	178.809
Phvul.001G248700	AT1G48260	0.587059	2.21034	0.265596	168.471
Phvul.008G084600	AT5G66880	0.696622	2.63917	0.263955	201.156
Phvul.008G039400	AT4G30960	0.678196	2.57249	0.263634	196.074
Phvul.008G248900	AT5G66880	0.734628	2.7907	0.263241	212.706
Phvul.009G213000	AT5G39440	0.693004	2.6346	0.26304	200.808
Phvul.002G002200	AT4G18700	0.61796	2.34933	0.263037	179.065
Phvul.003G165700	AT2G23030	0.657957	2.51956	0.26114	192.04
Phvul.006G076200	AT4G33950	0.640226	2.47416	0.258765	188.579
Phvul.009G206900	AT5G01820	0.497809	1.92958	0.257988	147.072
Phvul.001G248700	AT2G23030	0.678812	2.64049	0.257078	201.257
Phvul.004G032000	AT5G63650	0.672181	2.62449	0.256118	200.037
Phvul.004G032000	AT2G26980	0.668383	2.61544	0.255552	199.348
Phvul.009G257000	AT3G29160	0.688036	2.71142	0.253754	206.663
Phvul.006G076200	AT5G57630	0.579396	2.28613	0.25344	174.248
Phvul.006G216400	AT5G39440	0.61917	2.4746	0.25021	188.613
Phvul.003G225800	AT5G07070	0.605638	2.42333	0.24992	184.705
Phvul.008G248900	AT4G24400	0.511716	2.04762	0.249908	156.068
Phvul.008G176300	AT4G24400	0.602097	2.41563	0.249251	184.118
Phvul.003G012300	AT5G39440	0.66607	2.67353	0.249135	203.775
Phvul.006G076200	AT1G48260	0.584643	2.3525	0.24852	179.307
Phvul.009G206900	AT2G38490	0.506515	2.04858	0.247251	156.142
Phvul.002G002200	AT5G57630	0.645386	2.62351	0.246001	199.962
Phvul.003G225800	AT3G01090	0.568469	2.32087	0.244938	176.896
Phvul.006G174800	AT1G78290	0.674115	2.7543	0.24475	209.931
Phvul.006G216400	AT3G17510	0.686661	2.80703	0.244622	213.95
Phvul.009G220200	AT5G45810	0.543233	2.22296	0.244373	169.433
Phvul.004G032000	AT1G60940	0.62305	2.55304	0.244042	194.591
Phvul.003G156900	AT5G01820	0.459533	1.89702	0.24224	144.59
Phvul.008G084600	AT3G01090	0.737922	3.04628	0.242237	232.186
Phvul.006G216400	AT5G07070	0.641307	2.6495	0.242048	201.944
Phvul.010G067600	AT3G50500	0.718525	2.98132	0.241009	227.234
Phvul.006G020900	AT4G33950	0.606731	2.52474	0.240314	192.434
Phvul.002G249300	AT3G29160	0.5966	2.49567	0.239054	190.219
Phvul.006G174900	AT5G08590	0.630073	2.63896	0.238758	201.14
Phvul.006G216400	AT3G01090	0.626822	2.63086	0.238258	200.523
Phvul.006G216400	AT1G48260	0.709531	2.98638	0.237589	227.62
Phvul.003G138278	AT1G29230	0.501965	2.12599	0.236108	162.042
Phvul.006G076200	AT1G60940	0.687963	2.91959	0.235637	222.53
Phvul.003G247000	AT1G48260	0.637057	2.70529	0.235486	206.196
Phvul.003G121600	AT3G29160	0.594506	2.53113	0.234877	192.922
Phvul.006G020900	AT4G40010	0.61574	2.63371	0.233792	200.74
Phvul.010G118300	AT3G29160	0.631777	2.71201	0.232955	206.708
Phvul.009G145400	AT4G18700	0.549615	2.3614	0.23275	179.984
Phvul.003G225800	AT2G26980	0.591598	2.54333	0.232607	193.852
Phvul.009G087500	AT5G01820	0.469201	2.03606	0.230445	155.188
Phvul.009G145400	AT5G57630	0.504807	2.19308	0.230182	167.156
Phvul.003G225800	AT3G29160	0.557361	2.4261	0.229735	184.916
Phvul.003G148600	AT5G39440	0.701865	3.06023	0.22935	233.25
Phvul.006G216400	AT2G26980	0.643145	2.81833	0.228201	214.811
Phvul.010G160900	AT5G01810	0.456578	2.00269	0.227982	152.644
Phvul.008G084600	AT1G48260	0.558937	2.46536	0.226716	187.908
Phvul.008G184400	AT5G39440	0.698873	3.08863	0.226273	235.414
Phvul.009G257000	AT4G40010	0.633413	2.80191	0.226064	213.56
Phvul.009G157800	AT5G01810	0.656586	2.90805	0.225782	221.65
Phvul.003G247000	AT5G07070	0.699329	3.10678	0.225098	236.797
Phvul.006G076600	AT5G01820	0.347954	1.54591	0.22508	117.828
Phvul.010G160900	AT2G38490	0.550285	2.45016	0.224592	186.75
Phvul.006G076200	AT2G23030	0.663967	2.96421	0.223995	225.931
Phvul.006G174900	AT1G48260	0.552691	2.47763	0.223072	188.844
Phvul.003G293600	AT3G29160	0.612897	2.76827	0.221401	210.996
Phvul.006G076600	AT2G25090	0.516273	2.34823	0.219857	178.981
Phvul.010G067600	AT5G39440	0.752996	3.45374	0.218023	263.242
Phvul.002G261200	AT5G45820	0.663707	3.05419	0.217311	232.789
Phvul.008G085000	AT4G14580	0.532069	2.45168	0.217022	186.866
Phvul.003G225800	AT4G24400	0.58943	2.71743	0.216907	207.121
Phvul.009G087500	AT2G38490	0.500354	2.31009	0.216595	176.074
Phvul.003G225800	AT5G39440	0.609691	2.81772	0.216377	214.765
Phvul.009G157800	AT1G29230	0.70718	3.28508	0.21527	250.387
Phvul.002G261200	AT5G45810	0.647419	3.01145	0.214985	229.532
Phvul.003G138278	AT4G14580	0.308682	1.43699	0.214812	109.527
Phvul.010G067600	AT1G48260	0.542451	2.53826	0.21371	193.465
Phvul.009G257000	AT5G63650	0.656163	3.07704	0.213245	234.53
Phvul.003G293600	AT5G58380	0.642625	3.01554	0.213104	229.843
Phvul.009G220200	AT4G18700	0.540854	2.55048	0.212059	194.397
Phvul.009G220200	AT3G29160	0.636083	3.02465	0.2103	230.537
Phvul.002G249300	AT4G24400	0.582474	2.77213	0.210118	211.29
Phvul.008G248900	AT4G33950	0.66118	3.15813	0.209358	240.711
Phvul.009G145400	AT2G23030	0.641086	3.06278	0.209315	233.443
Phvul.006G174800	AT4G14580	0.518311	2.49915	0.207395	190.484
Phvul.003G293600	AT5G39440	0.667742	3.22296	0.207183	245.653
Phvul.002G249300	AT4G18700	0.569411	2.76066	0.206259	210.416
Phvul.008G248900	AT5G39440	0.748218	3.63095	0.206067	276.749
Phvul.006G174900	AT3G01090	0.701961	3.42648	0.204864	261.165
Phvul.001G248700	AT5G39440	0.771494	3.77886	0.20416	288.023
Phvul.008G085000	AT5G01810	0.501504	2.46502	0.203448	187.883
Phvul.008G085000	AT2G38490	0.417263	2.05283	0.203262	156.466
Phvul.010G067600	AT5G66880	0.680068	3.35382	0.202774	255.627
Phvul.006G174900	AT4G24400	0.484819	2.40093	0.20193	182.998
Phvul.006G174900	AT1G78290	0.632902	3.15037	0.200898	240.119
Phvul.005G181900	AT3G23000	0.543158	2.70733	0.200625	206.351
Phvul.008G039400	AT5G66880	0.643016	3.22602	0.199322	245.886
Phvul.008G205700	AT1G60940	0.657729	3.32364	0.197894	253.326
Phvul.009G157800	AT1G01140	0.674935	3.41377	0.197709	260.196
Phvul.009G220200	AT1G29230	0.530002	2.68703	0.197245	204.804
Phvul.008G176300	AT1G30270	0.60096	3.06118	0.196316	233.322
Phvul.009G145400	AT2G34180	0.555238	2.8303	0.196176	215.724
Phvul.002G249300	AT3G01090	0.595278	3.03721	0.195995	231.494
Phvul.006G076200	AT5G66880	0.710278	3.63483	0.195409	277.045
Phvul.009G220200	AT2G26980	0.459773	2.3536	0.195349	179.39
Phvul.009G213000	AT5G63650	0.602601	3.08942	0.195053	235.474
Phvul.009G220200	AT4G33950	0.640382	3.29256	0.194494	250.957
Phvul.003G165700	AT1G60940	0.662336	3.43034	0.193082	261.459
Phvul.003G121600	AT1G60940	0.653237	3.38886	0.19276	258.297
Phvul.003G156900	AT4G14580	0.485656	2.52344	0.192458	192.335
Phvul.009G206900	AT4G14580	0.482186	2.50621	0.192396	191.022
Phvul.001G248700	AT5G57630	0.545707	2.84178	0.19203	216.599
Phvul.003G148600	AT4G33950	0.667069	3.4775	0.191824	265.053
Phvul.009G220200	AT5G57630	0.499271	2.62861	0.189937	200.352
Phvul.009G220200	AT5G07070	0.582327	3.068	0.189807	233.841
Phvul.006G076600	AT5G01810	0.484946	2.55535	0.189777	194.767
Phvul.003G165700	AT2G34180	0.542331	2.86575	0.189246	218.426
Phvul.006G216400	AT1G29230	0.711629	3.76961	0.18878	287.318
Phvul.009G157800	AT2G34180	0.656365	3.48089	0.188563	265.311
Phvul.008G205700	AT5G08590	0.612676	3.27565	0.18704	249.669
Phvul.009G220200	AT5G58380	0.556597	3.00019	0.18552	228.673
Phvul.004G032000	AT1G30270	0.708191	3.83261	0.18478	292.12
Phvul.008G039400	AT4G18700	0.752044	4.07634	0.18449	310.697
Phvul.010G160900	AT3G23000	0.533286	2.89327	0.184319	220.524
Phvul.009G157800	AT5G39440	0.65746	3.59536	0.182863	274.037
Phvul.003G225800	AT5G58380	0.618836	3.3905	0.182521	258.422
Phvul.008G184400	AT4G18700	0.539803	2.95992	0.182371	225.604
Phvul.009G145400	AT5G08590	0.651762	3.59649	0.181222	274.123
Phvul.007G279600	AT4G14580	0.347351	1.91953	0.180956	146.306
Phvul.006G174900	AT1G10940	0.693807	3.85414	0.180016	293.761
Phvul.008G039400	AT1G01140	0.682238	3.83994	0.177669	292.679
Phvul.009G145400	AT3G29160	0.606049	3.41241	0.177601	260.093
Phvul.002G238800	AT1G78290	0.669208	3.80776	0.175749	290.225
Phvul.008G205700	AT5G39440	0.693077	3.96882	0.17463	302.501
Phvul.006G076200	AT1G30270	0.449199	2.57604	0.174376	196.345
Phvul.008G039400	AT5G08590	0.62864	3.63635	0.172876	277.161
Phvul.006G174800	AT3G23000	0.510372	2.96902	0.171899	226.298
Phvul.002G002200	AT5G58380	0.627446	3.667	0.171106	279.497
Phvul.008G039400	AT5G39440	0.234524	1.37131	0.171022	104.521
Phvul.006G174800	AT5G10930	0.416359	2.43556	0.17095	185.637
Phvul.006G076600	AT4G14580	0.532775	3.14697	0.169297	239.861
Phvul.005G181900	AT4G30960	0.424669	2.55215	0.166396	194.524
Phvul.009G157800	AT5G07070	0.674392	4.05873	0.166158	309.355
Phvul.009G220200	AT4G14580	0.592143	3.5917	0.164864	273.757
Phvul.008G176300	AT5G63650	0.253032	1.53668	0.164661	117.125
Phvul.009G257000	AT5G57630	0.510132	3.10462	0.164314	236.633
Phvul.006G076600	AT5G25110	0.489286	2.98856	0.16372	227.786
Phvul.006G174800	AT5G25110	0.434323	2.65768	0.163422	202.567
Phvul.003G148600	AT5G08590	0.688697	4.21661	0.163329	321.388
Phvul.003G121600	AT5G57630	0.478083	2.9287	0.16324	223.224
Phvul.008G184400	AT5G08590	0.631401	3.89743	0.162005	297.06
Phvul.003G156900	AT2G38490	0.520461	3.2234	0.161463	245.686
Phvul.008G248800	AT5G10930	0.472959	2.9388	0.160936	223.994
Phvul.003G225800	AT5G01810	0.583768	3.63595	0.160554	277.13
Phvul.003G148600	AT2G26980	0.462188	2.88132	0.160409	219.612
Phvul.008G248900	AT3G17510	0.54939	3.42523	0.160395	261.069
Phvul.006G020900	AT3G29160	0.646714	4.07091	0.158862	310.283
Phvul.008G084600	AT4G33950	0.622474	3.93793	0.158071	300.147
Phvul.005G181900	AT1G29230	0.490744	3.10574	0.158012	236.718
Phvul.003G121600	AT3G50500	0.681509	4.32642	0.157523	329.758
Phvul.009G220200	AT5G66880	0.701659	4.45603	0.157463	339.636
Phvul.008G248800	AT5G45820	0.42177	2.69191	0.15668	205.176
Phvul.006G174800	AT4G30960	0.349486	2.23761	0.156187	170.549
Phvul.006G174800	AT5G39440	0.743715	4.8331	0.15388	368.376
Phvul.009G257000	AT3G17510	0.442321	2.8812	0.15352	219.604
Phvul.004G032000	AT5G39440	0.23087	1.50701	0.153197	114.864
Phvul.009G145400	AT5G39440	0.671234	4.43135	0.151474	337.756
Phvul.001G248700	AT5G07070	0.331507	2.20166	0.150571	167.81
Phvul.005G181900	AT5G01810	0.40721	2.71086	0.150214	206.62
Phvul.008G205700	AT5G07070	0.45264	3.01843	0.149959	230.063
Phvul.008G248800	AT3G23000	0.490927	3.27881	0.149727	249.909
Phvul.008G039400	AT4G40010	0.606062	4.06208	0.1492	309.609
Phvul.010G118300	AT2G34180	0.462084	3.09794	0.149158	236.123
Phvul.006G076600	AT5G10930	0.429941	2.88419	0.149068	219.831
Phvul.008G248900	AT1G10940	0.664104	4.45817	0.148963	339.8
Phvul.006G020900	AT5G66880	0.671553	4.50955	0.148918	343.716
Phvul.009G220200	AT5G35410	0.466022	3.15983	0.147483	240.841
Phvul.003G165700	AT1G30270	0.351806	2.3888	0.147273	182.073
Phvul.006G174800	AT2G38490	0.461944	3.17558	0.145468	242.041
Phvul.002G002200	AT3G29160	0.579793	4.01314	0.144473	305.88
Phvul.002G249300	AT2G23030	0.270456	1.8756	0.144197	142.958
Phvul.008G248900	AT2G23030	0.629095	4.37811	0.143691	333.697
Phvul.003G165700	AT4G33950	0.641205	4.49973	0.142498	342.968
Phvul.008G248800	AT5G01810	0.463869	3.25845	0.142359	248.357
Phvul.008G085000	AT5G10930	0.431123	3.03128	0.142225	231.042
Phvul.003G247000	AT5G57630	0.697003	4.90143	0.142204	373.585
Phvul.008G085000	AT2G25090	0.488887	3.45872	0.141349	263.622
Phvul.009G157800	AT3G01090	0.642495	4.56463	0.140755	347.914
Phvul.009G145400	AT1G01140	0.387654	2.76459	0.140221	210.716
Phvul.006G174800	AT5G07070	0.404087	2.94681	0.137127	224.605
Phvul.006G020900	AT2G34180	0.479016	3.49743	0.136962	266.573
Phvul.003G012300	AT3G29160	0.625136	4.58062	0.136474	349.133
Phvul.003G121600	AT4G18700	0.493007	3.62478	0.13601	276.279
Phvul.009G145400	AT5G07070	0.525371	3.88641	0.135182	296.22
Phvul.002G249300	AT1G60940	0.252611	1.8709	0.135021	142.599
Phvul.005G181900	AT2G38490	0.527797	3.91356	0.134864	298.289
Phvul.003G148600	AT1G10940	0.689587	5.15306	0.133821	392.764
Phvul.002G249300	AT3G50500	0.304277	2.27742	0.133606	173.584
Phvul.002G238800	AT2G25090	0.466858	3.5003	0.133377	266.791
Phvul.002G249300	AT5G63650	0.260648	1.98522	0.131294	151.313
Phvul.006G216400	AT4G24400	0.627573	4.78527	0.131147	364.731
Phvul.009G157800	AT4G30960	0.683658	5.21311	0.131142	397.341
Phvul.008G085000	AT5G01820	0.354551	2.74118	0.129342	208.932
Phvul.002G249300	AT1G10940	0.238601	1.86427	0.127986	142.094
Phvul.009G145400	AT5G45810	0.525025	4.13218	0.127058	314.953
Phvul.002G002200	AT4G30960	0.627192	4.93812	0.12701	376.381
Phvul.008G176300	AT2G23030	0.26312	2.07668	0.126702	158.283
Phvul.002G261200	AT5G63650	0.257565	2.0343	0.126611	155.054
Phvul.002G249300	AT5G08590	0.263196	2.07934	0.126577	158.486
Phvul.009G213000	AT4G18700	0.428129	3.43022	0.124811	261.45
Phvul.006G076200	AT5G07070	0.238718	1.93267	0.123517	147.307
Phvul.002G002200	AT2G23030	0.288282	2.34905	0.122723	179.044
Phvul.010G118300	AT3G17510	0.478748	3.90495	0.1226	297.634
Phvul.006G076600	AT4G30960	0.462787	3.77542	0.122579	287.761
Phvul.010G118300	AT4G24400	0.34276	2.84899	0.120309	217.149
Phvul.009G220200	AT1G01140	0.45631	3.80883	0.119803	290.307
Phvul.009G213000	AT5G35410	0.33764	2.81953	0.119751	214.903
Phvul.002G249300	AT4G40010	0.335016	2.80024	0.119638	213.433
Phvul.003G148600	AT4G24400	0.489576	4.09691	0.119499	312.264
Phvul.008G248800	AT5G01820	0.338867	2.96065	0.114457	225.66
Phvul.003G293600	AT1G60940	0.243026	2.16528	0.112238	165.037
Phvul.009G220200	AT1G48260	0.241121	2.14848	0.112229	163.756
Phvul.001G248700	AT5G58380	0.306472	2.74851	0.111505	209.49
Phvul.003G225800	AT1G10940	0.194321	1.77579	0.109428	135.35
Phvul.009G213000	AT3G17510	0.425291	3.90252	0.108979	297.448
Phvul.003G012300	AT5G08590	0.287338	2.6528	0.108315	202.195
Phvul.002G021600	AT5G08590	0.319135	2.94887	0.108223	224.761
Phvul.003G148600	AT3G17510	0.476722	4.41694	0.10793	336.657
Phvul.003G121600	AT4G24400	0.45454	4.26509	0.106572	325.083
Phvul.008G176300	AT5G08590	0.246047	2.33149	0.105532	177.705
Phvul.002G002200	AT1G10940	0.238107	2.25827	0.105438	172.124
Phvul.006G076200	AT5G58380	0.227851	2.16446	0.105269	164.974
Phvul.009G213000	AT1G48260	0.425421	4.0733	0.104441	310.465
Phvul.008G085000	AT4G30960	0.454594	4.4331	0.102545	337.889
Phvul.003G165700	AT4G24400	0.251856	2.46502	0.102172	187.883
Phvul.003G165700	AT5G35410	0.198787	1.95915	0.101466	149.325
Phvul.009G213000	AT4G24400	0.35195	3.62289	0.0971462	276.135
Phvul.003G225800	AT5G63650	0.20211	2.10184	0.0961583	160.202
Phvul.002G238800	AT5G01820	0.376073	3.91387	0.0960873	298.313
Phvul.002G002200	AT5G63650	0.242766	2.54485	0.095395	193.967
Phvul.002G238800	AT4G30960	0.357016	3.77199	0.0946494	287.499
Phvul.003G293600	AT4G24400	0.631954	6.75718	0.0935234	515.029
Phvul.003G225800	AT1G30270	0.567024	6.22707	0.0910578	474.624
Phvul.006G174900	AT1G30270	0.441444	4.85542	0.0909179	370.078
Phvul.009G220200	AT3G17510	0.235504	2.60651	0.0903523	198.667
Phvul.003G225800	AT5G66880	0.235943	2.64853	0.0890847	201.869
Phvul.003G148600	AT5G57630	0.257427	2.96402	0.0868507	225.916
Phvul.008G248800	AT5G25110	0.480641	5.59061	0.085973	426.113
Phvul.008G184400	AT1G30270	0.370871	4.35357	0.0851878	331.827
Phvul.003G121600	AT3G17510	0.19705	2.32106	0.0848969	176.91
Phvul.004G032000	AT3G29160	0.134041	1.59419	0.0840808	121.508
Phvul.008G176300	AT1G60940	0.232732	2.8209	0.0825028	215.008
Phvul.003G121600	AT1G48260	0.224226	2.75427	0.0814101	209.929
Phvul.006G174800	AT4G18700	0.175188	2.15667	0.0812308	164.38
Phvul.006G216400	AT5G08590	0.145417	1.81404	0.0801619	138.265
Phvul.003G225800	AT2G23030	0.275371	3.4948	0.0787946	266.372
Phvul.009G157800	AT5G08590	0.125779	1.62395	0.0774528	123.777
Phvul.008G184400	AT4G24400	0.142388	1.84587	0.0771385	140.692
Phvul.002G238800	AT2G38490	0.459704	6.11112	0.0752243	465.786
Phvul.009G157800	AT5G63650	0.114872	1.54956	0.0741316	118.107
Phvul.010G160900	AT4G30960	0.450721	6.13335	0.073487	467.481
Phvul.006G174800	AT5G45810	0.197613	2.69149	0.0734214	205.144
Phvul.003G012300	AT3G50500	0.154457	2.20476	0.0700563	168.045
Phvul.003G225800	AT5G08590	0.21872	3.16285	0.069153	241.071
Phvul.006G216400	AT5G63650	0.135882	1.96578	0.0691239	149.831
Phvul.010G118300	AT1G01140	0.166432	2.413	0.0689729	183.918
Phvul.009G157800	AT1G60940	0.104485	1.52026	0.0687284	115.874
Phvul.002G238800	AT2G34180	0.235521	3.46319	0.0680068	263.963
Phvul.008G039400	AT3G01090	0.09797	1.47025	0.0666349	112.062
Phvul.010G160900	AT5G10930	0.308454	4.7328	0.0651738	360.732
Phvul.009G145400	AT4G24400	0.117557	1.80429	0.0651539	137.522
Phvul.008G039400	AT3G29160	0.12293	1.88743	0.0651307	143.859
Phvul.006G216400	AT3G50500	0.260731	4.09042	0.0637417	311.77
Phvul.002G238800	AT1G29230	0.207086	3.28724	0.0629968	250.552
Phvul.006G020900	AT2G26980	0.132283	2.10861	0.0627344	160.718
Phvul.004G032000	AT3G01090	0.123675	1.97959	0.0624754	150.883
Phvul.002G002200	AT1G60940	0.239008	3.88542	0.0615141	296.145
Phvul.006G216400	AT2G23030	0.192018	3.13224	0.0613038	238.738
Phvul.009G157800	AT2G23030	0.174221	2.95824	0.0588933	225.476
Phvul.002G002200	AT4G40010	0.243029	4.22618	0.0575056	322.118
Phvul.003G293600	AT3G50500	0.134106	2.45544	0.0546158	187.152
Phvul.006G216400	AT1G60940	0.102314	1.92827	0.0530602	146.972
Phvul.009G157800	AT1G10940	0.0979331	1.89974	0.0515507	144.798
Phvul.006G216400	AT1G10940	0.104766	2.03471	0.0514897	155.084
Phvul.008G176300	AT5G66880	0.217913	4.31881	0.0504567	329.178
Phvul.002G249300	AT1G78290	0.312485	6.68081	0.0467735	509.208
Phvul.003G247000	AT3G50500	0.133676	3.05319	0.0437826	232.713
Phvul.003G012300	AT5G66880	0.125024	3.26369	0.0383076	248.757
Phvul.008G205700	AT2G26980	0.114434	3.28897	0.0347934	250.684

## Sheet: Table S6
Table S6: PvSnRK cis-acting elements related to rhizobial and mycorrhizal symbiosis
			SnRK1.1	SnRK1.2	SnRK2.1	SnRK2.2	SnRK2.3	SnRK2.4	SnRK2.5	SnRK2.6	SnRK2.7	SnRK2.8	SnRK2.9	SnRK2.10	SnRK2.11	SnRK3.1	SnRK3.2	SnRK3.3	SnRK3.4	SnRK3.5	SnRK3.6	SnRK3.7	SnRK3.8	SnRK3.9	SnRK3.10	SnRK3.11	SnRK3.12	SnRK3.13	SnRK3.14	SnRK3.15	SnRK3.16	SnRK3.17	SnRK3.18	SnRK3.19	SnRK3.20	SnRK3.21	SnRK3.22	SnRK3.23	SnRK3.24	SnRK3.25	SnRK3.26	SnRK3.27	SnRK3.28	SnRK3.29
Motif/ Transcription Factor Family	Function	Function in symbiosis	Phvul.008G039400	Phvul.004G032000	Phvul.006G216400	Phvul.002G021600	Phvul.003G247000	Phvul.009G157800	Phvul.003G225800	Phvul.003G293600	Phvul.002G261200	Phvul.008G176300	Phvul.003G012300	Phvul.002G002200	Phvul.002G249300	Phvul.006G174900	Phvul.006G076200	Phvul.003G138278	Phvul.003G148600	Phvul.006G174800	Phvul.001G248700	Phvul.005G181900	Phvul.008G248900	Phvul.002G238800	Phvul.007G279600	Phvul.003G165700	Phvul.010G118300	Phvul.009G145400	Phvul.003G156900	Phvul.008G085000	Phvul.003G121600	Phvul.008G205700	Phvul.006G020900	Phvul.006G076600	Phvul.009G206900	Phvul.009G220200	Phvul.008G248800	Phvul.009G213000	Phvul.009G087500	Phvul.010G160900	Phvul.008G084600	Phvul.008G184400	Phvul.009G257000	Phvul.010G067600
ARF	transcription factors that regulate the expression of auxin response genes	Rhizobial infection (Wang et al. 2015),	1	6	0	0	0	2	0	5	2	0	7	0	1	2	6	1	0	0	0	0	0	0	0	0	1	0	3	2	1	0	0	0	0	0	1	1	1	0	0	0	0	0
B3	play important roles in various growth and developmental processes in plants.	no report	3	1	1	1	4	0	0	0	1	0	1	0	1	1	0	2	0	0	0	6	1	0	1	3	2	0	0	6	1	0	4	2	1	0	0	0	0	5	1	0	1	2
BES1	is a transcription factor that binds to and activates Brassinosteroids target gene promoters both in vitro and in vivo	regulate symbiotic nodulation (Yan, Wang, and Li 2018)	1	1	0	0	0	0	0	2	0	11	1	0	0	3	0	0	0	0	0	1	11	2	0	5	1	2	5	0	0	0	0	13	6	1	13	2	0	0	0	0	4	1
bHLH	controlling a diversity of processes from cell proliferation to cell lineage establishment.	nodule organogenesis (Ariel et al. 2012)	3	1	3	3	0	3	1	2	0	26	8	14	0	10	0	4	1	0	0	22	55	0	0	31	1	5	31	2	11	0	0	56	42	6	43	2	0	7	10	1	35	0
bZIP	Plant bZIP proteins preferentially bind to DNA sequences with an ACGT core.	nodule organogenesis (Nishimura et al. 2002)	3	31	0	5	11	0	3	2	0	21	8	0	2	10	0	1	3	0	6	21	27	2	0	11	0	18	11	0	0	0	6	24	41	5	33	1	1	0	0	1	9	7
C2H2	The majority of such proteins characterized to date are DNA-binding transcription factors, and many have been shown to play crucial roles in the development of plants, animals and fungi.	symbiosome development (Sinharoy et al. 2013)	5	15	20	14	26	7	7	5	9	4	23	5	3	13	9	8	1	12	20	44	5	3	13	5	20	12	17	11	57	3	12	4	20	12	4	37	12	50	17	7	6	1
Dof	participate in the regulation of gene expression in processes such as seed storage protein synthesis in developing endosperm, light regulation of genes involved in carbohydrate metabolism, plant defense mechanisms, seed germination, gibberellin response in post-germinating aleurone , auxin response and stomata guard cell specific gene regulation.	no report	3	9	3	1	23	4	26	3	28	2	24	30	3	0	3	3	6	17	13	22	11	1	9	15	4	13	2	19	19	3	9	11	0	0	9	3	11	8	5	4	8	6
ERF	important functions in the transcriptional regulation of a variety of biological processes related to growth and development, as well as various responses to environmental stimuli.	infection thread formation and nodule organogenesis (Middleton et al. 2007), regulation of arbuscule branching (Devers et al. 2013)	1	40	11	55	26	10	9	30	43	8	27	5	3	16	39	19	0	60	38	286	4	2	6	9	8	63	51	71	0	3	10	111	101	13	87	86	1	16	14	0	1	26
G2-like	regulate chloroplast development in diverse plant species.	no report	1	1	5	8	1	2	0	2	2	5	2	0	1	1	0	3	0	0	4	0	0	0	0	13	2	0	3	1	1	0	2	5	4	1	3	5	1	4	3	0	0	0
HD-ZIP	involved in developmental regulation in response to changes in environmental conditions	no report	9			1		3	4	0	3	2	1	8	4	0	6	9	3	1	0	2	0	3	2	0	3	2	17	1	4	2	9	2	0	0	1	4	4	0	1	4	0	0
MIKC_MADS	The best studied plant MADS-box transcription factors are those involved in floral organ identity determination.	no report	7	1	1	2	6	0	2	1	0	5	3	10	3	0	1	1	3	2	1	1	0	1	8	3	0	0	6	4	7	7	2	0	0	3	3	1	7	2	3	0	1	0
MYB	The encoded proteins share the conserved MYB DNA-binding domain encoded proteins are crucial to the control of proliferation and differentiation in a number of cell types	Arbuscule degeneration (Floss et al. 2017), initial stages of nodulation(Combier et al. 2008)	9	45	0	9	32	36	22	13	23	42	46	16	1	9	11	19	23	50	27	49	5	18	11	3	12	25	19	49	16	23	2	3	28	21	27	24	11	12	27	4	2	3
NAC	The early reported NAC transcription factors are implicated in various aspects of plant development. also found to participate in plant responses to pathogens, viral infections, and environmental stimuli	symbiotic nodule senescence (de Zélicourt et al. 2012),	25	100	1	2	23	10	27	0	6	10	13	5	2	6	16	3	7	2	6	17	3	8	1	1	1	39	8	13	8	0	0	13	13	19	4	41	1	4	0	5	19	36
Nin-like	Nin (for nodule inception) is required for the formation of infection threads and the initiation of primordia.	infection thread initiation, nodule organogenesis, and the control of nodule number (Yano et al. 2008)(Soyano et al. 2013)(Liu et al. 2019), regulation of recognition and signaling pathways occurring during primary steps of micorriza entrance (Guillotin, Couzigou, and Combier 2016)	5	3	0		2	1	0	0	1	2	2	1	1	0	0	0	0		2	1	0	0	2		0	0	2	1	0	3	1	4	3	3	2	1	1	0	2	0	1	2
Trihelix	implicated in the complex transcriptional regulation of many plant genes	no report	1	1	0	3	3	1	0	4	1	2	0	0	1	3	1	3	0	2	0	3	2	2	0	1	1	4	9	1	0	0	2	11	7	3	2	3	1	0	0	0	1	0
WOX	WOX family members fulfill specialized functions in key developmental processes in plants, such as embryonic patterning, stem-cell maintenance and organ formation.	control of nodule development(Osipova, Dolgikh, and Lutova 2011)	2	0	0	0	0	0	1	0	0	0	1	0	0	1	1	1	0	6	0	0	1	0	1	1	2	2	1	0	2	2	1	0	0	0	1	1	0	2	0	1	0	2
WRKY	WRKY proteins often act as repressors as well as activators, and that members of the family play roles in both the repression and de-repression of important plant processes.	controlling the mechanism of arbuscular mycorrhizal establishment by regulating the plant defense genes (Gallou, Declerck, and Cranenbrouck 2012)	4	23	4	0	0	5	0	0	0	21	19	0	7	1	1	22	0	0	0	11	0	9	5	0	1	0	0	0	0	0	0	9	0	2	1	22	19	0	2	1	0	1
AP2	important functions in the transcriptional regulation of a variety of biological processes related to growth and development, as well as various responses to environmental stimuli.	infection thread formation and nodule organogenesis (Middleton et al. 2007), regulation of arbuscule branching (Devers et al. 2013)	0	4	7	2	20	5	13	5	3	0	10	17	1	2	3	2	0	7	7	7	3	4	6	7	2	9	3	6	31	0	10	3	7	3	2	7	6	13	3	5	4	1
C3H	embryogenesis, stress responses and hormonal pathways	no report	0	1	0	0	2	0	2	0	2	0	1	1	0	1	0	0	0	1	2	4	0	0	1	1	0	1	0	3	2	0	0	1	0	0	0	2	1	1	0	0	0	1
CAMTA	important roles in various biological processes including disease resistance, herbivore attack response, and abiotic stress tolerance	nodule organogenesis (Yang et al. 2015)	0	1	0	0	2	0	0	0	0	0	0	1	0	0	0	0	0	0	3	5	0	0	0	0	3	3	0	0	0	0	1	2	5	1	6	0	0	0	0	1	0	0
CPP	play an important role in development of reproductive tissue and control of cell division in plants.	no report	0	1	1	3	2	0	3	0	0	0	0	0	4	0	0	1	2	5	2	0	1	0	0	0	0	1	2	1	2	2	1	2	0	1	2	2	0	1	1	2	0	1
E2F/DP	the level of E2F-dependent transcription is important for cell proliferation.	no report	0	4	1	1	0	0	1	1	1	0	0	0	0	0	1	2	0	2	0	0	2	0	0	0	0	0	2	1	0	0	0	0	1	0	0	1	0	0	0	0	0	0
GATA	implicated in light-responsive transcription.	no report	0	1	0	8	4	1	2	2	1	1	7	0	1	6	2	0	0	3	18	17	0	0	1	0	26	1	4	1	24	1	0	1	2	3	7	10	1	14	5	0	0	2
LBD	full induction of nitrate-dependent expression of target genes in planta, cellular reprogramming processes	no report	0	3	0	3	9	0	0	0	8	0	2	1	0	3	1	4	3	2	5	34	1	3	1	1	0	11	7	7	1	0	3	17	25	0	6	16	0	0	1	0	0	6
MYB_related	development and in stress responses	regulating nitrogen fixation (Supriadi et al. 2016)	0	5	0	1	10	9	1	9	0	0	4	0	4	3	0	7	0	7	0	6	0	4	7	3	0	0	7	3	1	4	1	9	0	3	2	1	5	4	1	4	0	0
SBP	They play critical roles in regulating flower and fruit development as well as other physiological processes	no report	0	2	0	0	0	0	0	0	1	0	0	1	1	0	0	0	0	0	0	2	2	7	0	1	0	1	0	2	0	0	0	0	0	0	6	1	9	0	0	0	0	0
SRS	The genes are members of a small gene family of putative transcription factors in which the SHORT INTERNODES (SHI) gene is found.This suggests that SHI may act as a negative regulator of GA responses through transcriptional control.	no report	0	2	0	0	0	0	0	4	0	0	0	0	0	0	0	0	0	0	0	2	0	1	0	0	0	0	0	0	0	1	2	3	0	0	3	1	1	3	0	0	0	0
TCP	TCP genes have been found in various plant species, and new roles in plant development have been elucidated.	no report	0	9	1	5	7	11	9	1	0	0	7	16	0	6	17	1	1	0	0	23	0	0	8	0	9	3	21	14	0	8	1	10	11	0	3	2	15	4	3	1	3	0
BBR-BPC	BBR activates (GA/TC)8-containing promoters. Implicated in various aspects of plant development	no report	0	1	12	2	16	4	10	1	1	0	11	1	0	0	0	7	1	5	22	11	2	0	2	4	1	12	1	8	2	0	4	0	11	1	0	11	1	10	0	2	0	0
HSF	Heat stress transcription factors (Hsfs) are the major regulators of the plant heat stress (hs) response.	no report	0	0	0	1	10	0	0	7	0	1	0	3	0	4	7	0	1	0	6	4	1	0	0	9	1	5	3	1	4	6	3	0	2	1	1	4	2	3	0	0	0	5
FAR1	negatively regulate flowering time under both long-day and short-day conditions	no report	0	0	0	0	0	0	1	0	0	0	1	2	0	0	0	0	0	0	4	5	0	0	0	1	4	1	1	1	1	0	0	2	7	0	7	3	0	0	1	0	0	0
RAV	important functions in the transcriptional regulation of a variety of biological processes related to growth and development, as well as various responses to environmental stimuli.	no report	0	0	0	0	0	0	0	0	1	1	0	0	0	0	0	0	0	0	1	0	0	0	0	1	0	0	0	0	0	0	0	0	0	0	0	0	0	0	0	0	0	0
ZF-HD	play an important role in plant growth, development and participate in responding to adversity stress	no report	0	0	0	0	0	0	0	0	2	0	0	0	1	1	0	0	1	0	0	0	0	0	0	0	0	1	1	0	0	0	0	0	0	0	0	0	0	0	0	0	2	0
TALE	control meristem formation and/or maintenance, organ morphogenesis, organ position, and several aspects of the reproductive phase.	no report	0	0	0	0	0	0	0	0	0	0	0	0	1	0	0	0	1	0	0	1	1	0	0	0	0	2	0	0	0	0	0	0	1	0	0	1	0	0	0	0	0	0

## Sheet: Table S7
Table S7:	PvGEA key for samples in the heat map showing the expression profiles of SnRK genes in various Phaseolus tissues.
PvYL	Fully expanded 2nd trifoliate leaf tissue from plants provided with fertilizer
PvL5	Leaf tissue collected 5 days after plants were inoculated with effective rhizoubium
PvLF	Leaf tissue from fertilized plants collected at the same time of LE and LI
PvLE	Leaf tissue collected 21 days after plants were inoculated with effective rhizobium
PvLI	Leaf tissue collected 21 days after plants were inoculated with ineffective rhizobium
PvYS	All stem internodes above the cotyledon collected at the 2nd trifoliate stage
PvST	Shoot tip, including the apical meristem, collected at the 2nd trifoliate stage
PvFY	Young flowers, collected prior to floral emergence
PvPY	Young pods, collected 1 to 4 days after floral senescence. Samples contain developing embryos at globular stage
PvPH	Pods approximately 9cm long, associated with seeds at heart stage (pod only)
PvP1	Pods between 10 and 11 cm long, associated with stage 1 seeds (pod only)
PvP2	Pods between 12 and 13 cm long associated with stage 2 seeds (pod only)
PvSH	Heart stage seeds, between 3 and 4 mm across and approximately 7 mg
PvS1	Stage 1 seeds, between 6 and 7 mm across and approximately 50 mg
PvS2	Stage 2 seeds, between 8 and 10 mm across and between 140 and 150 mg
PvRT	Root tips, 0.5 cm of tissue, collected from fertilized plants at 2nd trifoliate stage of development.
PvYR	Whole roots, including root tips, collected at the 2nd trifoliate stage of development
PvR5	Whole roots separated from 5 day old pre-fixing nodules
PvRF	Whole roots from fertilized plants collected at the same time as RE and RI
PvRE	Whole roots separated from fix+ nodules collected 21 days after inoculation
PvRI	Whole roots separated from fix- nodules collected 21 days after inoculation
PvN5	Pre-fixing (effective) nodules collected 5 days after inoculation
PvNE	Effectively fixing nodules collected 21 days after inoculation
PvNI	Ineffectively fixing nodules collected 21 days after inoculation
